# Supplementary material for: Validation of a Novel Modified Aptamer-Based Array Proteomic Platform in Patients with End-Stage Renal Disease
Source: Diagnostics (Basel). 2018 Oct 8;8(4):71. doi: 10.3390/diagnostics8040071 (PMC6316431; doi:10.3390/diagnostics8040071)
Supplement: Supplementary file 1 [file diagnostics-08-00071-s001.zip]

Archive with 3 entries (3 files):
- Supplementary Figure 1.xlsx.tif
- Supplementary Table 1.xlsx
- Supplementary Table 2.xlsx
