# Supplementary material for: Validation of a Novel Modified Aptamer-Based Array Proteomic Platform in Patients with End-Stage Renal Disease
Source: Diagnostics (Basel). 2018 Oct 8;8(4):71. doi: 10.3390/diagnostics8040071 (PMC6316431; doi:10.3390/diagnostics8040071)
Supplement: Supplementary file 1 [file diagnostics-08-00071-s001.zip › Supplementary Table 1.xlsx]

## Sheet: Sheet1
Supplementary Table 1 List of 1317 proteins examined using SOMAscan
SOMAmer SeqID	Human Target or Analyte	SomaLogic Target Description	UniProt ID	Entrez Gene ID	Entrez Gene Symbol
10336-3_3	E3 ubiquitin-protein ligase CHIP	CHIP	Q9UNE7	10273	STUB1
10337-83_3	CCAAT/enhancer-binding protein beta	CEBPB	P17676	1051	CEBPB
10339-48_3	Gamma-enolase	NSE	P09104	2026	ENO2
10342-55_3	E3 SUMO-protein ligase PIAS4	PIAS4	Q8N2W9	51588	PIAS4
10344-334_3	Interleukin-10 receptor subunit alpha	IL-10 Ra	Q13651	3587	IL10RA
10346-5_3	Signal transducer and activator of transcription 3	STAT3	P40763	6774	STAT3
10351-51_3	Interferon regulatory factor 1	IRF1	P10914	3659	IRF1
10356-21_3	Transcription factor AP-1	c-Jun	P05412	3725	JUN
10358-33_3	Induced myeloid leukemia cell differentiation protein Mcl-1	Mcl-1	Q07820	4170	MCL1
10361-25_3	2'-5'-oligoadenylate synthase 1	OAS1	P00973	4938	OAS1
10362-35_3	Myc proto-oncogene protein	c-Myc	P01106	4609	MYC
10363-13_3	Mothers against decapentaplegic homolog 3	SMAD3	P84022	4088	SMAD3
10364-6_3	Mothers against decapentaplegic homolog 2	SMAD2	Q15796	4087	SMAD2
10365-132_3	Interleukin-23	IL-23	P29460, Q9NPF7	3593 51561	IL12B IL23A
10366-11_3	Platelet-derived growth factor receptor alpha	PDGFRA	P16234	5156	PDGFRA
10367-62_3	Interleukin-12	IL-12	P29459, P29460	3592 3593	IL12A IL12B
10370-21_3	Signal transducer and activator of transcription 1-alpha/beta	STAT1	P42224	6772	STAT1
10372-18_3	Signal transducer and activator of transcription 6	STAT6	P42226	6778	STAT6
10990-21_3	Leucine-rich repeat serine/threonine-protein kinase 2	LRRK2	Q5S007		LRRK2
11067-13_3	Osteocalcin	Osteocalcin	P02818	632	BGLAP
11071-1_3	Interleukin-5	IL-5	P05113	3567	IL5
11081-1_3	Glycerol-3-phosphate dehydrogenase [NAD(+)], cytoplasmic	GPDA	P21695	2819	GPD1
11089-7_3	Immunoglobulin A	IgA	P01876 P01877	3493 3494	IGHA1 IGHA2
11094-104_3	Galectin-10	LPPL	Q05315	1178	CLC
11096-57_3	HemK methyltransferase family member 2	HEMK2	Q9Y5N5	29104	N6AMT1
11098-1_3	Pyridoxal kinase	PDXK	O00764	8566	PDXK
11101-18_3	Toll-like receptor 4	TLR4	O00206	7099	TLR4
11102-22_3	Regenerating islet-derived protein 4	REG4	Q9BYZ8	83998	REG4
11103-24_3	Heat shock protein beta-1	HSP 27	P04792	3315	HSPB1
11104-13_3	Chitinase-3-like protein 1	YKL-40	P36222	1116	CHI3L1
11105-171_3	Alpha-enolase	Alpha enolase	P06733	2023	ENO1
11510-31_3	Apolipoprotein L1	Apo L1	O14791	8542	APOL1
11513-92_3	ADP-ribosyl cyclase/cyclic ADP-ribose hydrolase 1	CD38	P28907	952	CD38
11514-196_3	CD59 glycoprotein	CD59	P13987	966	CD59
11516-7_3	Fatty acid-binding protein, liver	FABPL	P07148	2168	FABP1
12060-28_3	Growth/differentiation factor 11	GDF-11	O95390	10220	GDF11
13088-397_3	Betacellulin	BTC	P35070	685	BTC
13089-6_3	Hypoxia-inducible factor 1-alpha	HIF-1a	Q16665	3091	HIF1A
13090-17_3	Protein S100-A6	S100A6	P06703	6277	S100A6
13093-6_3	Secreted and transmembrane protein 1	SECTM1	Q8WVN6	6398	SECTM1
13094-75_3	R-spondin-3	RSPO3	Q9BXY4	84870	RSPO3
13095-51_3	Lithostathine-1-alpha	PSP	P05451	5967	REG1A
13097-11_3	Bcl-2-like protein 2	Apoptosis regulator Bcl-W	Q92843	599	BCL2L2
13098-93_3	Vascular endothelial growth factor D	VEGF-D	O43915	2277	FIGF
13101-60_3	Sclerostin	SOST	Q9BQB4	50964	SOST
13102-1_3	Protein FAM3D	FAM3D	Q96BQ1	131177	FAM3D
13103-125_3	Chorionic somatomammotropin hormone	CSH	P0DML2 P0DML3	1442 1443	CSH1 CSH2
13104-32_3	Ephrin-B1	EFNB1	P98172	1947	EFNB1
13105-7_3	Synaptosomal-associated protein 25	SNP25	P60880	6616	SNAP25
13107-9_3	Ly6/PLAUR domain-containing protein 3	LYPD3	O95274	27076	LYPD3
13109-82_3	Neuronal growth regulator 1	NEGR1	Q7Z3B1	257194	NEGR1
13111-79_3	B-cell lymphoma 6 protein	BCL6	P41182	604	BCL6
13112-179_3	Follistatin-related protein 1	FSTL1	Q12841	11167	FSTL1
13113-7_3	Osteopontin	Osteopontin	P10451	6696	SPP1
13114-50_3	Lumican	Lumican	P51884	4060	LUM
13116-25_3	CD177 antigen	CD177	Q8N6Q3	57126	CD177
13117-232_3	Choline/ethanolamine kinase	CHKB	Q9Y259	1120	CHKB
13118-5_3	SPARC-related modular calcium-binding protein 1	SMOC1	Q9H4F8	64093	SMOC1
13119-26_3	Protein Z-dependent protease inhibitor	protein Z inhibitor	Q9UK55	51156	SERPINA10
13122-19_3	Leucine-rich repeat transmembrane protein FLRT2	FLRT2	O43155	23768	FLRT2
13123-3_3	Leucine-rich repeat transmembrane protein FLRT3	FLRT3	Q9NZU0	23767	FLRT3
13124-20_3	Immunoglobulin superfamily containing leucine-rich repeat protein 2	ISLR2	Q6UXK2	57611	ISLR2
13125-45_3	Vitronectin	Vitronectin	P04004	7448	VTN
13126-52_3	Desmocollin-2	DSC2	Q02487	1824	DSC2
13129-40_3	Low-density lipoprotein receptor	LDLR	P01130	3949	LDLR
13130-150_3	Hexokinase-2	HXK2	P52789	3099	HK2
13131-5_3	Hexokinase-1	HXK1	P19367	3098	HK1
13132-14_3	Semaphorin-5A	SEM5A	Q13591	9037	SEMA5A
13133-73_3	Latent-transforming growth factor beta-binding protein 4	LTBP4	Q8N2S1	8425	LTBP4
14114-18_3	PILR alpha-associated neural protein	PIANP	Q8IYJ0	196500	PIANP
14115-34_3	Adrenomedullin	Adrenomedullin	P35318	133	ADM
14116-129_3	Protein S100-A4	S100A4	P26447	6275	S100A4
14120-2_3	E3 ubiquitin-protein ligase RNF43	RNF43	Q68DV7	54894	RNF43
14121-24_3	Tumor necrosis factor receptor superfamily member 10D	TRAIL R4	Q9UBN6	8793	TNFRSF10D
14122-132_3	E3 ubiquitin-protein ligase ZNRF3	ZNRF3	Q9ULT6	84133	ZNRF3
14123-34_3	Platelet receptor Gi24	GI24	Q9H7M9		C10orf54
14124-6_3	Ephrin-A2	Ephrin-A2	O43921	1943	EFNA2
14125-5_3	Apolipoprotein M	ApoM	O95445	55937	APOM
14127-240_3	Interferon beta	IFN-b	P01574	3456	IFNB1
14128-121_3	Interferon alpha-10	IFN10	P01566	3446	IFNA10
14129-1_3	Interferon alpha-7	IFNA7	P01567		IFNA7
14131-37_3	Ephrin-B2	EFNB2	P52799	1948	EFNB2
14132-21_3	HERV-H LTR-associating protein 2	HHLA2	Q9UM44		HHLA2
14133-93_3	Interleukin-1 receptor type 2	IL-1 sRII	P27930	7850	IL1R2
14134-49_3	Amphoterin-induced protein 2	AMGO2	Q86SJ2	347902	AMIGO2
14135-3_3	Relaxin receptor 1	RXFP1	Q9HBX9		RXFP1
14136-234_3	Complement component C1q receptor	C1QR1	Q9NPY3	22918	CD93
14139-16_3	Neuregulin-4	NRG4	Q8WWG1	145957	NRG4
14143-8_3	Histone H2B type 2-E	H2B2E	Q16778	8349	HIST2H2BE
14144-3_3	Histone H2A type 3	H2A3	Q7L7L0		HIST3H2A
14146-92_3	Histone H3.1	H31	P68431	8350	HIST1H3A
14147-50_3	Interferon gamma	IFN-g	P01579	3458	IFNG
14149-9_3	Interleukin-36 beta	IL-1F8	Q9NZH7	27177	IL36B
14150-7_3	Interleukin-36 alpha	IL-1F6	Q9UHA7	27179	IL36A
14151-4_3	Ubiquitin-like protein ISG15	UCRP	P05161	9636	ISG15
14153-8_3	Ephrin-A3	Ephrin-A3	P52797	1944	EFNA3
14156-33_3	14-3-3 protein beta/alpha	14-3-3 protein beta/alpha	P31946	7529	YWHAB
14157-21_3	14-3-3 protein epsilon	14-3-3E	P62258	7531	YWHAE
14158-17_3	Annexin A5	Annexin V	P08758	308	ANXA5
14583-49_3	Growth/differentiation factor 8	Myostatin	O14793	2660	MSTN
2171-12_5	HCE001796	HCE001796	HCE001796	HCE001796	HCE001796
2178-55_5	HCE003167	HCE003167	HCE003167	HCE003167	HCE003167
2182-54_1	Complement C4b	C4b	P0C0L4 P0C0L5	720 721	C4A C4B
2190-55_1	Coagulation Factor XI	Coagulation Factor XI	P03951	2160	F11
2192-63_10	C-C motif chemokine 27	CTACK	Q9Y4X3	10850	CCL27
2194-91_5	HCE000414	HCE000414	HCE000414	HCE000414	HCE000414
2201-17_6	Endostatin	Endostatin	P39060	80781	COL18A1
2211-9_6	Metalloproteinase inhibitor 1	TIMP-1	P01033	7076	TIMP1
2212-69_1	Tissue-type plasminogen activator	tPA	P00750	5327	PLAT
2229-54_5	HCE003183	HCE003183	HCE003183	HCE003183	HCE003183
2247-20_11	Prokineticin-1	EG-VEGF	P58294	84432	PROK1
2249-25_4	HCE004333	HCE004333	HCE004333	HCE004333	HCE004333
2273-34_4	HCE004359	HCE004359	HCE004359	HCE004359	HCE004359
2278-61_4	Metalloproteinase inhibitor 2	TIMP-2	P16035	7077	TIMP2
2288-7_4	HCE004331	HCE004331	HCE004331	HCE004331	HCE004331
2305-52_4	HCE003300	HCE003300	HCE003300	HCE003300	HCE003300
2312-13_4	HCE000483	HCE000483	HCE000483	HCE000483	HCE000483
2333-72_1	Transforming growth factor beta-1	TGF-b1	P01137	7040	TGFB1
2358-19_2	Vascular endothelial growth factor receptor 3	VEGF sR3	P35916	2324	FLT4
2359-65_4	HCE004152	HCE004152	HCE004152	HCE004152	HCE004152
2381-52_4	Complement C5	C5	P01031	727	C5
2418-55_9	Apolipoprotein E	Apo E	P02649	348	APOE
2421-7_3	Brain-derived neurotrophic factor	BDNF	P23560	627	BDNF
2429-27_4	Complement component C8	C8	P07357,P07358,P07360	731 732 733	C8A C8B C8G
2430-52_7	HCE000342	HCE000342	HCE000342	HCE000342	HCE000342
2431-17_3	Cathepsin G	Cathepsin G	P08311	1511	CTSG
2436-49_4	C-X-C motif chemokine 16	CXCL16, soluble	Q9H2A7	58191	CXCL16
2441-2_4	Fibroblast growth factor 10	FGF-10	O15520	2255	FGF10
2443-10_4	Fibroblast growth factor 8 isoform B	FGF-8B	P55075	2253	FGF8
2447-7_4	Group IIE secretory phospholipase A2	GIIE	Q9NZK7	30814	PLA2G2E
2449-1_4	Calcium-dependent phospholipase A2	GV	P39877	5322	PLA2G5
2468-62_3	C-C motif chemokine 20	MIP-3a	P78556	6364	CCL20
2474-54_5	Serum amyloid P-component	SAP	P02743	325	APCS
2475-1_3	Mast/stem cell growth factor receptor Kit	SCF sR	P10721	3815	KIT
2480-58_3	Metalloproteinase inhibitor 3	TIMP-3	P35625	7078	TIMP3
2500-2_3	Angiopoietin-4	Angiopoietin-4	Q9Y264	51378	ANGPT4
2501-51_3	Cadherin-1	Cadherin E	P12830	999	CDH1
2505-49_3	GDNF family receptor alpha-3	GFRa-3	O60609	2676	GFRA3
2513-7_3	HCE000104	HCE000104	HCE000104	HCE000104	HCE000104
2514-65_3	Ephrin-B3	Ephrin-B3	Q15768	1949	EFNB3
2515-14_3	GDNF family receptor alpha-2	GFRa-2	O00451	2675	GFRA2
2516-57_3	C-C motif chemokine 21	6Ckine	O00585	6366	CCL21
2524-56_3	High mobility group protein B1	HMG-1	P09429	3146	HMGB1
2526-53_3	Tumor necrosis factor receptor superfamily member 11B	OPG	O00300	4982	TNFRSF11B
2558-51_3	Beta-endorphin	b-Endorphin	P01189	5443	POMC
2567-5_6	Complement factor I	Factor I	P05156	3426	CFI
2571-12_3	Insulin-like growth factor-binding protein 3	IGFBP-3	P17936	3486	IGFBP3
2578-67_2	C-C motif chemokine 2	MCP-1	P13500	6347	CCL2
2579-17_5	Matrix metalloproteinase-9	MMP-9	P14780	4318	MMP9
2580-83_2	Myeloperoxidase	Myeloperoxidase	P05164	4353	MPO
2585-2_5	Prolactin	PRL	P01236	5617	PRL
2597-8_3	Vascular endothelial growth factor A	VEGF	P15692	7422	VEGFA
2598-9_3	Tumor necrosis factor receptor superfamily member 9	4-1BB	Q07011	3604	TNFRSF9
2599-51_2	Tumor necrosis factor ligand superfamily member 9	4-1BB ligand	P41273	8744	TNFSF9
2602-2_2	Angiopoietin-2	Angiopoietin-2	O15123	285	ANGPT2
2603-61_2	T-lymphocyte activation antigen CD80	B7	P33681	941	CD80
2605-49_2	Tumor necrosis factor receptor superfamily member 8	CD30	P28908	943	TNFRSF8
2607-54_2	Cytokine receptor-like factor 1:Cardiotrophin-like cytokine factor 1 Complex	CLF-1/CLC Complex	O75462 Q9UBD9	9244 23529	CRLF1 CLCF1
2609-59_2	Cystatin-C	Cystatin C	P01034	1471	CST3
2611-72_2	Tyrosine-protein kinase receptor TYRO3	Dtk	Q06418	7301	TYRO3
2612-5_2	Eukaryotic translation initiation factor 5	eIF-5	P55010	1983	EIF5
2614-28_2	Ephrin-A4	Ephrin-A4	P52798	1945	EFNA4
2615-60_2	Ephrin-A5	Ephrin-A5	P52803	1946	EFNA5
2616-23_18	Receptor tyrosine-protein kinase erbB-2	ERBB2	P04626	2064	ERBB2
2617-56_35	Receptor tyrosine-protein kinase erbB-3	ERBB3	P21860	2065	ERBB3
2618-10_2	Receptor tyrosine-protein kinase erbB-4	ERBB4	Q15303	2066	ERBB4
2619-72_2	Tumor-associated calcium signal transducer 2	GA733-1 protein	P09758	4070	TACSTD2
2620-4_2	Interleukin-6 receptor subunit beta	gp130, soluble	P40189	3572	IL6ST
2622-18_1	Heme oxygenase 2	HO-2	P30519	3163	HMOX2
2623-54_4	Protein E7_HPV16	HPV E7 Type 16	P03129	1489079	Human-virus
2624-31_2	Protein E7_HPV18	HPV E7 Type18	P06788	1489089	Human-virus
2625-53_4	Heat shock protein HSP 90-alpha/beta	HSP 90a/b	P07900 P08238		HSP90AA1 HSP90AB1
2630-12_2	Interleukin-1 Receptor accessory protein	IL-1 R AcP	Q9NPH3	3556	IL1RAP
2631-50_2	Interleukin-10 receptor subunit beta	IL-10 Rb	Q08334	3588	IL10RB
2632-5_2	Interleukin-12 receptor subunit beta-1	IL-12 Rb1	P42701	3594	IL12RB1
2633-52_2	Interleukin-13 receptor subunit alpha-1	IL-13 Ra1	P78552	3597	IL13RA1
2634-2_2	Cytokine receptor common subunit gamma	IL-2 sRg	P31785	3561	IL2RG
2635-61_2	Layilin	Layilin	Q6UX15	143903	LAYN
2636-10_2	Tumor necrosis factor receptor superfamily member 3	Lymphotoxin b R	P36941	4055	LTBR
2637-77_2	Macrophage mannose receptor 1	Macrophage mannose receptor	P22897	4360	MRC1
2638-12_2	Macrophage colony-stimulating factor 1 receptor	M-CSF R	P07333	1436	CSF1R
2640-3_2	Macrophage-stimulating protein receptor	MSP R	Q04912	4486	MST1R
2642-4_1	Platelet-activating factor acetylhydrolase IB subunit beta	PAFAH beta subunit	P68402	5049	PAFAH1B2
2643-57_2	Cadherin-3	P-Cadherin	P22223	1001	CDH3
2644-11_2	Protein kinase C alpha type	PKC-A	P17252	5578	PRKCA
2645-54_1	Protein kinase C zeta type	PKC-Z	Q05513	5590	PRKCZ
2647-66_2	Rab GDP dissociation inhibitor beta	Rab GDP dissociation inhibitor beta	P50395	2665	GDI2
2649-77_2	Intercellular adhesion molecule 3	sICAM-3	P32942	3385	ICAM3
2652-15_1	Urokinase plasminogen activator surface receptor	suPAR	Q03405	5329	PLAUR
2654-19_1	Tumor necrosis factor receptor superfamily member 1A	TNF sR-I	P19438	7132	TNFRSF1A
2658-27_1	NT-3 growth factor receptor	TrkC	Q16288	4916	NTRK3
2665-26_2	Tumor necrosis factor receptor superfamily member 17	BCMA	Q02223	608	TNFRSF17
2666-53_2	Decorin	Bone proteoglycan II	P07585	1634	DCN
2668-70_2	Calpain I	Calpain I	P07384 P04632	823 826	CAPN1 CAPNS1
2670-67_4	Creatine kinase M-type	CK-MM	P06732	1158	CKM
2677-1_1	Epidermal growth factor receptor	ERBB1	P00533	1956	EGFR
2681-23_2	Hepatocyte growth factor	HGF	P14210	3082	HGF
2682-68_1	60 kDa heat shock protein, mitochondrial	HSP 60	P10809	3329	HSPD1
2683-1_2	Complement C3b, inactivated	iC3b	P01024	718	C3
2685-21_2	Insulin-like growth factor-binding protein 5	IGFBP-5	P24593	3488	IGFBP5
2686-67_2	Insulin-like growth factor-binding protein 6	IGFBP-6	P24592	3489	IGFBP6
2687-2_1	Melanoma-derived growth regulatory protein	MIA	Q16674	8190	MIA
2692-74_2	Phospholipase A2, membrane associated	NPS-PLA2	P14555	5320	PLA2G2A
2693-20_3	Oncostatin-M	OSM	P13725	5008	OSM
2695-25_1	Platelet endothelial cell adhesion molecule	PECAM-1	P16284	5175	PECAM1
2696-87_2	Persephin	Persephin	O60542	5623	PSPN
2697-7_2	Platelet factor 4	PF-4	P02776	5196	PF4
2700-56_2	Vitamin K-dependent protein S	Protein S	P07225	5627	PROS1
2704-74_1	Tumor necrosis factor receptor superfamily member 13B	TACI	O14836	23495	TNFRSF13B
2705-5_2	C-C motif chemokine 25	TECK	O15444	6370	CCL25
2706-69_2	Thyroxine-binding globulin	Thyroxine-Binding Globulin	P05543	6906	SERPINA7
2708-54_2	Tumor necrosis factor ligand superfamily member 18	TNFSF18	Q9UNG2	8995	TNFSF18
2711-6_2	Ciliary neurotrophic factor receptor subunit alpha	CNTFR alpha	P26992	1271	CNTFR
2714-78_2	Endothelial monocyte-activating polypeptide 2	EMAP-2	Q12904	9255	AIMP1
2715-25_2	Erythropoietin receptor	EPO-R	P19235	2057	EPOR
2719-3_4	Granulocyte colony-stimulating factor receptor	G-CSF-R	Q99062	1441	CSF3R
2723-9_2	Interleukin-37	IL-1F7	Q9NZH6	27178	IL37
2728-62_2	Laminin	Laminin	P25391, P07942, P11047	284217 3912 3915	LAMA1 LAMB1 LAMC1
2730-58_2	MHC class I polypeptide-related sequence A	MICA	Q29983	4276	MICA
2731-29_2	NADPH--cytochrome P450 reductase	NADPH-P450 Oxidoreductase	P16435	5447	POR
2732-58_3	Homeobox protein NANOG	NANOG	Q9H9S0	79923	NANOG
2734-49_4	Natural cytotoxicity triggering receptor 2	NKp44	O95944	9436	NCR2
2737-22_2	Protein NOV homolog	NovH	P48745	4856	NOV
2741-22_2	Sialic acid-binding Ig-like lectin 6	Siglec-6	O43699	946	SIGLEC6
2742-68_2	Sialic acid-binding Ig-like lectin 7	Siglec-7	Q9Y286	27036	SIGLEC7
2743-5_2	Sonic hedgehog protein	Sonic Hedgehog	Q15465	6469	SHH
2744-57_2	Immunoglobulin G	IgG	P01857	3500 3501 3502 3503 50802 3535	IGHG1 IGHG2 IGHG3 IGHG4 IGK@ IGL@
2746-56_1	Cytokine receptor-like factor 2	TSLP R	Q9HC73	64109	CRLF2
2747-3_2	NKG2D ligand 3	ULBP-3	Q9BZM4	79465	ULBP3
2748-3_2	Inhibin beta A chain	Activin A	P08476	3624	INHBA
2750-3_2	Apolipoprotein A-I	Apo A-I	P02647	335	APOA1
2751-16_2	Azurocidin	Azurocidin	P20160	566	AZU1
2752-62_2	Growth/differentiation factor 5	BMP-14	P43026	8200	GDF5
2753-2_2	Complement C1q subcomponent	C1q	P02745 P02746 P02747	712 713 714	C1QA C1QB C1QC
2754-50_2	Complement C3	C3	P01024	718	C3
2755-8_2	C3a anaphylatoxin des Arginine	C3adesArg	P01024	718	C3
2760-2_2	Protein FAM107A	DRR1	O95990	11170	FAM107A
2761-49_2	Fibroblast growth factor 18	FGF-18	O76093	8817	FGF18
2762-30_2	Fibroblast growth factor 19	FGF-19	O95750	9965	FGF19
2763-66_2	Fibroblast growth factor 20	FGF-20	Q9NP95	26281	FGF20
2764-20_2	Fibroblast growth factor 9	FGF9	P31371	2254	FGF9
2765-4_3	Growth/differentiation factor 11/8	GDF-11/8	O95390 O14793		GDF11 MSTN
2768-56_2	Hemopexin	Hemopexin	P02790	3263	HPX
2769-3_2	Protein Rev_HV2BE	HIV-2 Rev	P18093	1724716	Human-virus
2770-51_2	C-C motif chemokine 1	I-309	P22362	6346	CCL1
2771-35_2	Insulin-like growth factor-binding protein 1	IGFBP-1	P08833	3484	IGFBP1
2773-50_2	Interleukin-10	IL-10	P22301	3586	IL10
2774-10_3	Interleukin-16	IL-16	Q14005	3603	IL16
2775-54_2	Interleukin-17F	IL-17F	Q96PD4	112744	IL17F
2778-10_2	Interleukin-22	IL-22	Q9GZX6	50616	IL22
2780-35_2	Lactotransferrin	Lactoferrin	P02788	4057	LTF
2781-63_2	C-C motif chemokine 4-like	LAG-1	Q8NHW4	388372	CCL4L1
2783-18_2	C-C motif chemokine 3-like 1	LD78-beta	P16619	414062	CCL3L1
2785-15_2	C-C motif chemokine 8	MCP-2	P80075	6355	CCL8
2788-55_1	Stromelysin-1	MMP-3	P08254	4314	MMP3
2789-26_2	Matrilysin	MMP-7	P09237	4316	MMP7
2790-54_2	Neutrophil-activating peptide 2	NAP-2	P02775	5473	PPBP
2794-60_2	Superoxide dismutase [Cu-Zn]	SOD	P00441	6647	SOD1
2796-62_2	Fibrinogen	Fibrinogen	P02671 P02675 P02679	2243 2244 2266	FGA FGB FGG
2797-56_2	Apolipoprotein B	Apo B	P04114	338	APOB
2805-6_2	Angiotensin-converting enzyme 2	ACE2	Q9BYF1	59272	ACE2
2806-49_2	Activin receptor type-1B	Activin RIB	P36896	91	ACVR1B
2809-25_2	A disintegrin and metalloproteinase with thrombospondin motifs 4	ADAMTS-4	O75173	9507	ADAMTS4
2811-27_1	Angiopoietin-1	Angiopoietin-1	Q15389	284	ANGPT1
2813-11_2	Agouti-related protein	ART	O00253	181	AGRP
2816-50_2	Basal Cell Adhesion Molecule	BCAM	P50895	4059	BCAM
2819-23_2	Cadherin-5	Cadherin-5	P33151	1003	CDH5
2822-56_2	CD97 antigen	CD97	P48960	976	CD97
2823-7_1	COMM domain-containing protein 7	COMMD7	Q86VX2	149951	COMMD7
2826-53_2	Ectodysplasin-A, secreted form	EDA	Q92838	1896	EDA
2827-23_2	Fractalkine	Fractalkine/CX3CL-1	P78423	6376	CX3CL1
2828-82_2	Kunitz-type protease inhibitor 1	HAI-1	O43278	6692	SPINT1
2829-19_2	Interleukin-27	IL-27	Q8NEV9 Q14213	246778 10148	IL27 EBI3
2831-29_1	Kallikrein-11	Kallikrein 11	Q9UBX7	11012	KLK11
2833-20_1	Kallikrein-4	Kallikrein 4	Q9Y5K2	9622	KLK4
2834-54_1	Kallikrein-8	kallikrein 8	O60259	11202	KLK8
2835-1_4	X-ray repair cross-complementing protein 6	Ku70	P12956	2547	XRCC6
2836-68_2	Neutrophil gelatinase-associated lipocalin	Lipocalin 2	P80188	3934	LCN2
2837-3_2	Hepatocyte growth factor receptor	Met	P08581	4233	MET
2838-53_1	Matrix metalloproteinase-17	MMP-17	Q9ULZ9	4326	MMP17
2839-2_1	Tumor necrosis factor ligand superfamily member 4	OX40 Ligand	P23510	7292	TNFSF4
2841-13_2	Secreted frizzled-related protein 3	sFRP-3	Q92765	2487	FRZB
2843-13_2	Kunitz-type protease inhibitor 2	SPINT2	O43291	10653	SPINT2
2844-53_2	Tyrosine-protein kinase receptor Tie-1, soluble	sTie-1	P35590	7075	TIE1
2846-24_2	Ubiquitin+1, truncated mutation for UbB	Ubiquitin+1	P62979	6233	RPS27A
2848-2_2	Wnt inhibitory factor 1	WIF-1	Q9Y5W5	11197	WIF1
2849-49_1	Allograft inflammatory factor 1	AIF1	P55008	199	AIF1
2851-63_3	C5a anaphylatoxin	C5a	P01031	727	C5
2853-68_2	Serine/threonine-protein kinase Chk1	CHK1	O14757	1111	CHEK1
2855-49_2	Mitogen-activated protein kinase 3	ERK-1	P27361	5595	MAPK3
2857-70_2	Glucocorticoid receptor	Glucocorticoid receptor	P04150	2908	NR3C1
2858-29_2	Histone acetyltransferase type B catalytic subunit	Hat1	O14929	8520	HAT1
2859-69_2	Histone deacetylase 8	HDAC8	Q9BY41	55869	HDAC8
2860-19_2	Importin subunit alpha-1	Karyopherin-a2	P52292	3838	KPNA2
2864-2_3	Dual specificity mitogen-activated protein kinase kinase 1	MEK1	Q02750	5604	MAP2K1
2865-77_2	Histone acetyltransferase KAT6A	MOZ	Q92794	7994	KAT6A
2869-68_3	Protein kinase C delta type	PKC-D	Q05655	5580	PRKCD
2870-29_2	Ras-related C3 botulinum toxin substrate 1	RAC1	P63000	5879	RAC1
2871-73_2	DNA repair protein RAD51 homolog 1	RAD51	Q06609	5888	RAD51
2875-15_2	TATA-box-binding protein	TBP	P20226	6908	TBP
2876-74_2	DNA topoisomerase 1	Topoisomerase I	P11387	7150	TOP1
2877-3_1	SUMO-conjugating enzyme UBC9	UBC9	P63279	7329	UBE2I
2878-66_2	Tyrosine-protein kinase Yes	YES	P07947	7525	YES1
2879-9_2	Alpha-1-antichymotrypsin	a1-Antichymotrypsin	P01011	12	SERPINA3
2888-49_2	Complement component C7	C7	P10643	730	C7
2889-37_2	Cardiotrophin-1	Cardiotrophin-1	Q16619	1489	CTF1
2890-59_2	C-C motif chemokine 28	CCL28	Q9NRJ3	56477	CCL28
2891-1_3	B-cell receptor CD22	CD22	P20273	933	CD22
2900-53_3	C-C motif chemokine 14	HCC-1	Q16627	6358	CCL14
2906-55_3	Interleukin-4	IL-4	P05112	3565	IL4
2911-27_2	Midkine	Midkine	P21741	4192	MDK
2913-1_2	C-C motif chemokine 23	MPIF-1	P55773	6368	CCL23
2915-6_2	Proliferating cell nuclear antigen	PCNA	P12004	5111	PCNA
2917-3_2	Tumor necrosis factor ligand superfamily member 11	sRANKL	O14788	8600	TNFSF11
2925-9_1	Plasminogen activator inhibitor 1	PAI-1	P05121	5054	SERPINE1
2937-10_2	Apolipoprotein E (isoform E3)	Apo E3	P02649	348	APOE
2938-55_2	Apolipoprotein E (isoform E4)	Apo E4	P02649	348	APOE
2939-10_2	Artemin	Artemin	Q5T4W7	9048	ARTN
2942-50_2	Cytochrome c	Cytochrome c	P99999	54205	CYCS
2943-5_2	Cytochrome P450 3A4	Cytochrome P450 3A4	P08684	1576	CYP3A4
2944-66_2	Neuroblastoma suppressor of tumorigenicity 1	DAN	P41271	4681	NBL1
2945-25_1	Estrogen receptor	ER	P03372	2099	ESR1
2946-52_2	Complement factor D	Factor D	P00746	1675	CFD
2948-58_2	Growth hormone receptor	Growth hormone receptor	P10912	2690	GHR
2949-6_2	Group 10 secretory phospholipase A2	GX	O15496	8399	PLA2G10
2950-57_2	Insulin-like growth factor-binding protein 4	IGFBP-4	P22692	3487	IGFBP4
2952-75_2	Insulin-like growth factor I	IGF-I	P05019	3479	IGF1
2953-31_2	Luteinizing hormone	Luteinizing hormone	P01215, P01229	1081 3972	CGA LHB
2960-66_2	Properdin	Properdin	P27918	5199	CFP
2961-1_2	Vitamin K-dependent protein C	Protein C	P04070	5624	PROC
2962-50_2	Parathyroid hormone-related protein	PTHrP	P12272	5744	PTHLH
2966-65_2	Stem Cell Growth Factor-beta	SCGF-beta	Q9Y240	6320	CLEC11A
2967-8_1	Vascular cell adhesion protein 1	VCAM-1	P19320	7412	VCAM1
2968-61_1	Tumor necrosis factor ligand superfamily member 15	TNFSF15	O95150	9966	TNFSF15
2969-11_1	Serine/threonine-protein kinase receptor R3	ALK-1	P37023	94	ACVRL1
2970-60_2	Amphiregulin	AREG	P15514	374	AREG
2972-57_2	Bone morphogenetic protein 7	BMP-7	P18075	655	BMP7
2973-15_2	Platelet glycoprotein 4	CD36 ANTIGEN	P16671	948	CD36
2974-61_2	Contactin-1	contactin-1	Q12860	1272	CNTN1
2975-19_2	Connective tissue growth factor	CTGF	P29279	1490	CTGF
2976-58_2	Desmoglein-1	Desmoglein-1	Q02413	1828	DSG1
2977-7_2	Tumor necrosis factor receptor superfamily member EDAR	EDAR	Q9UNE0	10913	EDAR
2979-8_2	C-X-C motif chemokine 5	ENA-78	P42830	6374	CXCL5
2981-9_3	Endothelial cell-selective adhesion molecule	ESAM	Q96AP7	90952	ESAM
2982-82_2	Galectin-4	Galectin-4	P56470	3960	LGALS4
2985-35_1	Growth-regulated alpha protein	Gro-a	P09341	2919	CXCL1
2986-49_2	Gro-beta/gamma	Gro-b/g	P19876 P19875		CXCL3 CXCL2
2987-37_3	Histone H1.2	Histone H1.2	P16403	3006	HIST1H1C
2988-57_2	Inducible T-cell costimulator	ICOS	Q9Y6W8	29851	ICOS
2991-9_2	Interleukin-1 receptor type 1	IL-1 sRI	P14778	3554	IL1R1
2992-59_2	Interleukin-17 receptor A	IL-17 sR	Q96F46	23765	IL17RA
2993-1_2	Interleukin-18 receptor accessory protein	IL-18 Rb	O95256	8807	IL18RAP
2994-71_2	Interleukin-1 receptor-like 2	IL-1Rrp2	Q9HB29	8808	IL1RL2
2997-8_1	Junctional adhesion molecule B	JAM-B	P57087	58494	JAM2
2998-53_2	Junctional adhesion molecule C	JAM-C	Q9BX67	83700	JAM3
2999-6_2	Limbic system-associated membrane protein	LSAMP	Q13449	4045	LSAMP
3000-66_1	Mannose-binding protein C	MBL	P11226	4153	MBL2
3003-29_2	Natural cytotoxicity triggering receptor 3	NKp30	O14931	259197	NCR3
3004-67_2	Programmed cell death 1 ligand 2	PD-L2	Q9BQ51	80380	PDCD1LG2
3005-5_2	Tyrosine-protein phosphatase non-receptor type 1	PTP-1B	P18031	5770	PTPN1
3007-7_2	Sialic acid-binding Ig-like lectin 9	Siglec-9	Q9Y336	27180	SIGLEC9
3009-3_2	Transforming growth factor beta receptor type 3	TGF-b R III	Q03167	7049	TGFBR3
3010-53_2	Thymic stromal lymphopoietin	TSLP	Q969D9	85480	TSLP
3022-4_2	Cytotoxic T-lymphocyte protein 4	CTLA-4	P16410	1493	CTLA4
3024-18_2	Alpha-2-antiplasmin	a2-Antiplasmin	P08697	5345	SERPINF2
3025-50_1	Fibroblast growth factor 2	bFGF	P09038	2247	FGF2
3026-5_2	Calpastatin	Calpastatin	P20810	831	CAST
3028-36_2	Ck-beta-8-1	Ck-b-8-1	P55773	6368	CCL23
3029-52_2	CD209 antigen	DC-SIGN	Q9NNX6	30835	CD209
3030-3_2	C-type lectin domain family 4 member M	DC-SIGNR	Q9H2X3	10332	CLEC4M
3032-11_2	Follicle stimulating hormone	FSH	P01215, P01225	1081 2488	CGA FSHB
3033-57_1	Galectin-2	Galectin-2	P05162	3957	LGALS2
3034-1_2	Glial fibrillary acidic protein	GFAP	P14136	2670	GFAP
3035-80_2	Interleukin-19	IL-19	Q9UHD0	29949	IL19
3037-62_1	Interleukin-1 beta	IL-1b	P01584	3553	IL1B
3038-9_2	C-X-C motif chemokine 11	I-TAC	O14625	6373	CXCL11
3040-59_1	C-C motif chemokine 3	MIP-1a	P10147	6348	CCL3
3041-55_2	C-type mannose receptor 2	MRC2	Q9UBG0	9902	MRC2
3042-7_2	Myoglobin	Myoglobin	P02144	4151	MB
3043-49_2	SPARC	ON	P09486	6678	SPARC
3044-3_2	C-C motif chemokine 18	PARC	P55774	6362	CCL18
3045-72_2	Pleiotrophin	PTN	P21246	5764	PTN
3046-31_1	Resistin	resistin	Q9HD89	56729	RETN
3049-61_2	Trypsin-1	Trypsin	P07477	5644	PRSS1
3050-7_2	von Willebrand factor	vWF	P04275	7450	VWF
3052-8_2	Tumor necrosis factor ligand superfamily member 6, soluble form	Fas ligand, soluble	P48023	356	FASLG
3053-49_2	Fms-related tyrosine kinase 3 ligand	Flt3 ligand	P49771	2323	FLT3LG
3054-3_2	Haptoglobin	Haptoglobin, Mixed Type	P00738	3240	HP
3055-54_2	Interleukin-4 receptor subunit alpha	IL-4 sR	P24394	3566	IL4R
3056-11_1	NKG2-D type II integral membrane protein	NKG2D	P26718	22914	KLRK1
3057-55_1	WNT1-inducible-signaling pathway protein 1	WISP-1	O95388	8840	WISP1
3059-50_2	Tumor necrosis factor ligand superfamily member 13B	BAFF	Q9Y275	10673	TNFSF13B
3060-43_2	Complement component C9	C9	P02748	735	C9
3061-61_2	Cathepsin B	Cathepsin B	P07858	1508	CTSB
3065-65_1	Fibroblast growth factor 5	FGF-5	P12034	2250	FGF5
3066-12_1	Galectin-3	Galectin-3	P17931	3958	LGALS3
3067-67_1	Growth/differentiation factor 9	GDF-9	O60383	2661	GDF9
3069-52_3	Immunoglobulin M	IgM	P01871	3507 3512 50802 3535	IGHM IGJ IGK@ IGL@
3070-1_2	Interleukin-2	IL-2	P60568	3558	IL2
3072-4_2	Interleukin-13	IL-13	P35225	3596	IL13
3073-51_2	Interleukin-18-binding protein	IL-18 BPa	O95998	10068	IL18BP
3074-6_2	Lipopolysaccharide-binding protein	LBP	P18428	3929	LBP
3077-66_2	Coagulation factor Xa	Coagulation Factor Xa	P00742	2159	F10
3078-1_2	Placenta growth factor	PlGF	P49763	5228	PGF
3079-62_2	Retinoic acid receptor responder protein 2	TIG2	Q99969	5919	RARRES2
3081-70_2	NKG2D ligand 1	ULBP-1	Q9BZM6	80329	ULBP1
3082-9_2	NKG2D ligand 2	ULBP-2	Q9BZM5	80328	ULBP2
3083-71_1	Tumor necrosis factor receptor superfamily member 27	XEDAR	Q9HAV5	60401	EDA2R
3091-70_2	Aurora kinase A	Aurora kinase A	O14965	6790	AURKA
3115-64_2	Mitogen-activated protein kinase 1	MK01	P28482	5594	MAPK1
3122-6_2	Diablo homolog, mitochondrial	SMAC	Q9NR28	56616	DIABLO
3132-1_1	Vascular endothelial growth factor C	VEGF-C	P49767	7424	VEGFC
3143-3_1	T-cell surface glycoprotein CD4	sCD4	P01730	920	CD4
3151-6_1	Interleukin-2 receptor subunit alpha	IL-2 sRa	P01589	3559	IL2RA
3152-57_1	Tumor necrosis factor receptor superfamily member 1B	TNF sR-II	P20333	7133	TNFRSF1B
3166-92_1	Myeloid cell surface antigen CD33	Siglec-3	P20138	945	CD33
3168-8_2	A disintegrin and metalloproteinase with thrombospondin motifs 5	ADAMTS-5	Q9UNA0	11096	ADAMTS5
3169-70_2	Alpha-L-iduronidase	IDUA	P35475	3425	IDUA
3170-6_1	Methionine aminopeptidase 2	AMPM2	P50579	10988	METAP2
3171-57_2	Amyloid beta A4 protein	amyloid precursor protein	P05067	351	APP
3172-28_2	Arylsulfatase B	ARSB	P15848	411	ARSB
3173-49_2	N-acylethanolamine-hydrolyzing acid amidase	ASAHL	Q02083	27163	NAAA
3174-2_1	A disintegrin and metalloproteinase with thrombospondin motifs 1	ATS1	Q9UHI8	9510	ADAMTS1
3175-51_5	A disintegrin and metalloproteinase with thrombospondin motifs 13	ATS13	Q76LX8	11093	ADAMTS13
3177-49_2	Carbonic anhydrase 4	Carbonic Anhydrase IV	P22748	762	CA4
3178-5_2	Dipeptidyl peptidase 1	CATC	P53634	1075	CTSC
3179-51_2	Lysosomal protective protein	Cathepsin A	P10619	5476	CTSA
3181-50_2	Cathepsin S	Cathepsin S	P25774	1520	CTSS
3182-38_2	Ectonucleoside triphosphate diphosphohydrolase 1	CD39	P49961	953	ENTPD1
3184-25_2	Coagulation factor VII	Coagulation Factor VII	P08709	2155	F7
3186-2_2	Complement C2	C2	P06681	717	C2
3187-52_2	Cysteine-rich secretory protein 3	CRIS3	P54108	10321	CRISP3
3189-61_2	Enteropeptidase	Enterokinase	P98073	5651	TMPRSS15
3191-50_2	WAP, kazal, immunoglobulin, kunitz and NTR domain-containing protein 1	WFKN1	Q96NZ8	117166	WFIKKN1
3192-3_2	Cytosolic non-specific dipeptidase	Glutamate carboxypeptidase	Q96KP4	55748	CNDP2
3194-36_2	Platelet glycoprotein VI	GPVI	Q9HCN6	51206	GP6
3195-50_2	Granulysin	Granulysin	P22749	10578	GNLY
3196-6_2	Hyaluronan and proteoglycan link protein 1	HPLN1	P10915	1404	HAPLN1
3197-70_2	Insulin-degrading enzyme	IDE	P14735	3416	IDE
3198-4_1	Iduronate 2-sulfatase	IDS	P22304	3423	IDS
3199-54_2	Kallikrein-12	kallikrein 12	Q9UKR0	43849	KLK12
3200-49_2	Kallikrein-13	kallikrein 13	Q9UKR3	26085	KLK13
3201-49_2	Kallikrein-5	kallikrein 5	Q9Y337	25818	KLK5
3202-28_2	Kremen protein 2	KREM2	Q8NCW0	79412	KREMEN2
3204-2_2	Leukotriene A-4 hydrolase	LKHA4	P09960	4048	LTA4H
3206-4_2	Lymphatic vessel endothelial hyaluronic acid receptor 1	LYVE1	Q9Y5Y7	10894	LYVE1
3208-2_4	Matrilin-3	MATN3	O15232	4148	MATN3
3209-69_1	Matrix extracellular phosphoglycoprotein	MEPE	Q9NQ76	56955	MEPE
3210-1_2	Methionine aminopeptidase 1	METAP1	P53582	23173	METAP1
3212-30_3	Neutral ceramidase	ASAH2	Q9NR71	56624	ASAH2
3213-65_2	Nidogen-1	Nidogen	P14543	4811	NID1
3216-2_2	Polymeric immunoglobulin receptor	PIGR	P01833	5284	PIGR
3217-74_2	Glia-derived nexin	Protease nexin I	P07093	5270	SERPINE2
3220-40_2	Proto-oncogene tyrosine-protein kinase receptor Ret	RET	P07949	5979	RET
3221-54_1	Secreted frizzled-related protein 1	SARP-2	Q8N474	6422	SFRP1
3222-11_2	Semaphorin-3A	Semaphorin 3A	Q14563	10371	SEMA3A
3232-28_2	Tartrate-resistant acid phosphatase type 5	TrATPase	P13686	54	ACP5
3234-23_2	Coiled-coil domain-containing protein 80	URB	Q76M96	151887	CCDC80
3235-50_2	WAP, Kazal, immunoglobulin, Kunitz and NTR domain-containing protein 2	WFKN2	Q8TEU8	124857	WFIKKN2
3280-49_2	Aggrecan core protein	Aggrecan	P16112	176	ACAN
3281-19_1	Angiopoietin-related protein 3	ANGL3	Q9Y5C1	27329	ANGPTL3
3283-21_1	Transforming growth factor-beta-induced protein ig-h3	BGH3	Q15582	7045	TGFBI
3284-75_1	Biglycan	BGN	P21810	633	BGN
3285-23_2	Complement C1r subcomponent	C1r	P00736	715	C1R
3289-19_2	Carbonic anhydrase-related protein 10	Carbonic Anhydrase X	Q9NS85	56934	CA10
3290-50_2	CD109 antigen	CD109	Q6YHK3	135228	CD109
3291-30_2	Low affinity immunoglobulin epsilon Fc receptor	CD23	P06734	2208	FCER2
3292-75_1	CD48 antigen	CD48	P09326	962	CD48
3293-2_4	CD5 antigen-like	CD5L	O43866	922	CD5L
3294-55_2	Cryptic protein	CFC1	P0CG37	55997	CFC1
3296-92_2	Contactin-2	CNTN2	Q02246	6900	CNTN2
3298-52_2	Contactin-4	Contactin-4	Q8IWV2	152330	CNTN4
3299-29_2	Contactin-5	Contactin-5	O94779	53942	CNTN5
3302-58_1	Cystatin-F	CYTF	O76096	8530	CST7
3303-23_2	Cystatin-M	Cystatin M	Q15828	1474	CST6
3305-6_1	Delta-like protein 4	DLL4	Q9NR61	54567	DLL4
3309-2_2	Low affinity immunoglobulin gamma Fc region receptor II-a	FCG2A	P12318	2212	FCGR2A
3310-62_1	Low affinity immunoglobulin gamma Fc region receptor II-b	FCG2B	P31994	2213	FCGR2B
3311-27_1	Low affinity immunoglobulin gamma Fc region receptor III-B	FCG3B	O75015	2215	FCGR3B
3312-64_1	High affinity immunoglobulin gamma Fc receptor I	FCGR1	P12314	2209	FCGR1A
3313-21_2	Ficolin-2	FCN2	Q15485	2220	FCN2
3314-74_2	GDNF family receptor alpha-1	GFRa-1	P56159	2674	GFRA1
3315-15_1	Glypican-2	GPC2	Q8N158	221914	GPC2
3316-58_1	Heparin cofactor 2	Heparin cofactor II	P05546	3053	SERPIND1
3317-33_1	Serine protease HTRA2, mitochondrial	HTRA2	O43464	27429	HTRA2
3320-49_2	Insulin-like growth factor-binding protein 7	IGFBP-7	Q16270	3490	IGFBP7
3321-2_2	Interleukin-24	IL24	Q13007	11009	IL24
3322-52_2	Leucine-rich repeats and immunoglobulin-like domains protein 3	LRIG3	Q6UXM1	121227	LRIG3
3323-37_1	Low-density lipoprotein receptor-related protein 8	LRP8	Q14114	7804	LRP8
3324-51_1	T-lymphocyte surface antigen Ly-9	LY9	Q9HBG7	4063	LY9
3325-2_2	Matrilin-2	MATN2	O00339	4147	MATN2
3326-58_2	Cell adhesion molecule 1	Nectin-like protein 2	Q9BY67	23705	CADM1
3327-27_1	Netrin-4	NET4	Q9HB63	59277	NTN4
3329-14_2	Peptidoglycan recognition protein 1	PGRP-S	O75594	8993	PGLYRP1
3331-8_1	RGM domain family member B	RGMB	Q6NW40	285704	RGMB
3332-57_1	Hemojuvelin	RGM-C	Q6ZVN8	148738	HFE2
3336-50_1	Tissue factor pathway inhibitor	TFPI	P10646	7035	TFPI
3339-33_1	Thrombospondin-2	TSP2	P35442	7058	THBS2
3340-53_1	Thrombospondin-4	TSP4	P35443	7060	THBS4
3341-33_4	Tyrosine-protein kinase ABL1	ABL1	P00519	25	ABL1
3343-1_4	Aminoacylase-1	Aminoacylase-1	Q03154	95	ACY1
3344-60_4	Antithrombin-III	Antithrombin III	P01008	462	SERPINC1
3346-72_2	Aurora kinase B	AURKB	Q96GD4	9212	AURKB
3347-9_2	beta-adrenergic receptor kinase 1	BARK1	P25098	156	ADRBK1
3348-49_2	Bone morphogenetic protein 1	BMP-1	P13497	649	BMP1
3350-53_2	Calcium/calmodulin-dependent protein kinase type II subunit alpha	CAMK2A	Q9UQM7	815	CAMK2A
3351-1_1	Calcium/calmodulin-dependent protein kinase type II subunit beta	CAMK2B	Q13554	816	CAMK2B
3352-80_3	Carbonic anhydrase 6	Carbonic anhydrase 6	P23280	765	CA6
3356-50_1	Carbonic anhydrase 7	Carbonic anhydrase VII	P43166	766	CA7
3357-67_2	Cyclin-dependent kinase 2:Cyclin-A2 complex	CDK2/cyclin A	P24941 P20248	1017 890	CDK2 CCNA2
3358-51_2	Cyclin-dependent kinase 5:Cyclin-dependent kinase 5 activator 1 complex	CDK5/p35	Q00535 Q15078	1020 8851	CDK5 CDK5R1
3359-11_2	Cyclin-dependent kinase 8:Cyclin-C complex	CDK8/cyclin C	P49336 P24863	1024 892	CDK8 CCNC
3360-50_4	Serine/threonine-protein kinase Chk2	Chk2	O96017	11200	CHEK2
3361-26_2	C-type lectin domain family 4 member K	CLC4K	Q9UJ71	50489	CD207
3362-61_2	Chordin-like protein 1	CRDL1	Q9BU40	91851	CHRDL1
3363-31_4	Tyrosine-protein kinase CSK	CSK	P41240	1445	CSK
3364-76_2	Cathepsin L2	Cathepsin V	O60911	1515	CTSV
3365-7_2	Dickkopf-related protein 4	Dkk-4	Q9UBT3	27121	DKK4
3366-51_2	Extracellular matrix protein 1	ECM1	Q16610	1893	ECM1
3367-8_3	Fetuin-B	FETUB	Q9UGM5	26998	FETUB
3373-5_2	Granzyme H	Granzyme H	P20718	2999	GZMH
3374-49_2	Tyrosine-protein kinase HCK	HCK	P08631	3055	HCK
3376-49_2	Interleukin-17 receptor D	IL-17 RD	Q8NFM7	54756	IL17RD
3378-49_2	Kallikrein-7	Kallikrein 7	P49862	5650	KLK7
3379-29_1	Protein kinase C iota type	KPCI	P41743	5584	PRKCI
3381-24_2	Tyrosine-protein kinase Lyn, isoform B	LYNB	P07948	4067	LYN
3387-1_2	Serine/threonine-protein kinase PAK 3	PAK3	O75914	5063	PAK3
3388-58_2	Serine/threonine-protein kinase PAK 7	PAK7	Q9P286	57144	PAK7
3389-7_2	Plasma serine protease inhibitor	PCI	P05154	5104	SERPINA5
3390-72_2	PIK3CA/PIK3R1	PIK3CA/PIK3R1	P42336 P27986	5290 5295	PIK3CA PIK3R1
3391-10_2	Phosphatidylinositol 4,5-bisphosphate 3-kinase catalytic subunit gamma isoform	PK3CG	P48736	5294	PIK3CG
3392-68_2	RAC-alpha/beta/gamma serine/threonine-protein kinase	PKB a/b/g	P31749 P31751 Q9Y243	207 208 10000	AKT1 AKT2 AKT3
3394-81_2	Serine/threonine-protein kinase PLK1	PLK-1	P53350	5347	PLK1
3396-54_2	Renin	Renin	P00797	5972	REN
3397-7_4	Tyrosine-protein phosphatase non-receptor type 11	SHP-2	Q06124	5781	PTPN11
3399-31_2	Stabilin-2	STAB2	Q8WWQ8	55576	STAB2
3400-49_2	Serine/threonine-protein kinase TBK1	TBK1	Q9UHD2	29110	TBK1
3401-8_2	Tyrosine-protein phosphatase non-receptor type 2	TCPTP	P17706	5771	PTPN2
3403-1_2	Tryptase beta-2	TPSB2	P20231	64499	TPSB2
3404-51_2	Tryptase gamma	TPSG1	Q9NRR2	25823	TPSG1
3405-6_2	Ubiquitin-fold modifier-conjugating enzyme 1	UFC1	Q9Y3C8	51506	UFC1
3412-7_1	Apoptosis regulator Bcl-2	Bcl-2	P10415	596	BCL2
3413-50_2	Bcl-2-related protein A1	BFL1	Q16548	597	BCL2A1
3414-40_2	Cytoplasmic tyrosine-protein kinase BMX	BMX	P51813	660	BMX
3415-61_2	Bone sialoprotein 2	BSP	P21815	3381	IBSP
3416-2_2	Tyrosine-protein kinase BTK	BTK	Q06187	695	BTK
3418-12_2	Calcium/calmodulin-dependent protein kinase type 1D	CAMK1D	Q8IU85	57118	CAMK1D
3419-49_2	Calcium/calmodulin-dependent protein kinase type II subunit delta	CAMK2D	Q13557	817	CAMK2D
3420-21_2	Carbonic anhydrase 13	Carbonic anhydrase XIII	Q8N1Q1	377677	CA13
3421-54_2	Tumor necrosis factor ligand superfamily member 8	CD30 Ligand	P32971	944	TNFSF8
3422-4_2	Cyclin-dependent kinase 1:G2/mitotic-specific cyclin-B1 complex	CDK1/cyclin B	P06493 P14635	983 891	CDC2 CCNB1
3423-59_2	Chymase	Chymase	P23946	1215	CMA1
3427-63_2	Casein kinase II subunit alpha	CSK21	P68400	1457	CSNK2A1
3431-54_2	Ephrin type-A receptor 1	EphA1	P21709	2041	EPHA1
3432-21_2	Ephrin type-A receptor 3	EPHA3	P29320	2042	EPHA3
3434-34_1	Fibronectin Fragment 3	FN1.3	P02751	2335	FN1
3435-53_2	Fibronectin Fragment 4	FN1.4	P02751	2335	FN1
3437-80_3	Receptor-type tyrosine-protein kinase FLT3	Flt-3	P36888	2322	FLT3
3438-10_2	Follistatin-related protein 3	FSTL3	O95633	10272	FSTL3
3440-7_2	Granzyme A	granzyme A	P12544	3001	GZMA
3441-64_2	Glycogen synthase kinase-3 alpha/beta	GSK-3 alpha/beta	P49840 P49841	2931 2932	GSK3A GSK3B
3443-61_2	Homeodomain-interacting protein kinase 3	HIPK3	Q9H422	10114	HIPK3
3445-53_2	Interleukin-15 receptor subunit alpha	IL-15 Ra	Q13261	3601	IL15RA
3446-7_2	Interleukin-18 receptor 1	IL-18 Ra	Q13478	8809	IL18R1
3447-64_2	Interleukin-8	IL-8	P10145	3576	CXCL8
3448-13_2	Insulin receptor	IR	P06213	3643	INSR
3449-58_2	Kallistatin	Kallistatin	P29622	5267	SERPINA4
3450-4_2	Kallikrein-6	Kallikrein 6	Q92876	5653	KLK6
3452-17_2	Tyrosine-protein kinase Lck	LCK	P06239	3932	LCK
3453-87_2	Tyrosine-protein kinase Lyn	LYN	P07948	4067	LYN
3457-57_1	Periostin	Periostin	Q15063	10631	POSTN
3459-49_2	Platelet-derived growth factor receptor beta	PDGF Rb	P09619	5159	PDGFRB
3461-58_1	Brevican core protein	PGCB	Q96GW7	63827	BCAN
3466-8_2	cAMP-dependent protein kinase catalytic subunit alpha	PRKACA	P17612	5566	PRKACA
3469-74_1	Ribosomal protein S6 kinase alpha-3	RPS6KA3	P51812	6197	RPS6KA3
3470-1_2	E-selectin	sE-Selectin	P16581	6401	SELE
3471-49_1	Serine/threonine-protein kinase 16	STK16	O75716	8576	STK16
3472-40_2	Baculoviral IAP repeat-containing protein 5	Survivin	O15392	332	BIRC5
3473-78_2	Thrombopoietin Receptor	Thrombopoietin Receptor	P40238	4352	MPL
3474-19_2	Thrombospondin-1	Thrombospondin-1	P07996	7057	THBS1
3477-63_2	High affinity nerve growth factor receptor	TrkA	P04629	4914	NTRK1
3479-71_2	Trypsin-3	TRY3	P35030	5646	PRSS3
3480-7_1	Dual specificity protein phosphatase 3	DUS3	P51452	1845	DUSP3
3481-87_1	Xaa-Pro aminopeptidase 1	XPNPEP1	Q9NQW7	7511	XPNPEP1
3484-60_2	Angiotensinogen	Angiotensinogen	P01019	183	AGT
3485-28_2	Beta-2-microglobulin	b2-Microglobulin	P61769	567	B2M
3486-58_2	Fibroblast growth factor 1	b-ECGF	P05230	2246	FGF1
3487-32_2	C-X-C motif chemokine 13	BLC	O43927	10563	CXCL13
3488-64_2	Catalase	Catalase	P04040	847	CAT
3489-9_2	Ciliary neurotrophic factor	CNTF	P26441	1270	CNTF
3494-71_3	Fibroblast growth factor 17	FGF-17	O60258	8822	FGF17
3495-15_2	C-X-C motif chemokine 6	GCP-2	P80162	6372	CXCL6
3497-13_2	Interferon alpha-2	IFN-aA	P01563	3440	IFNA2
3499-77_2	Interleukin-17B	IL-17B	Q9UHF5	27190	IL17B
3503-4_2	Integrin alpha-I: beta-1 complex	Integrin a1b1	P56199, P05556	3672 3688	ITGA1 ITGB1
3504-58_2	Hepcidin	LEAP-1	P81172	57817	HAMP
3505-6_2	Lymphotoxin alpha1:beta2	Lymphotoxin a1/b2	P01374, Q06643	4049 4050	LTA LTB
3506-49_1	Lymphotoxin alpha2:beta1	Lymphotoxin a2/b1	P01374, Q06643	4049 4050	LTA LTB
3508-78_3	C-C motif chemokine 22	MDC	O00626	6367	CCL22
3509-1_1	C-C motif chemokine 15	MIP-5	Q16663	6359	CCL15
3514-49_2	Myeloblastin	Proteinase-3	P24158	5657	PRTN3
3516-60_2	Stromal cell-derived factor 1	SDF-1	P48061	6387	CXCL12
3518-54_2	Carboxypeptidase B2	TAFI	Q96IY4	1361	CPB2
3519-3_2	C-C motif chemokine 17	TARC	Q92583	6361	CCL17
3520-58_1	Transforming growth factor beta-3	TGF-b3	P10600	7043	TGFB3
3521-16_2	Thyroid Stimulating Hormone	TSH	P01215 P01222	1081 12372	CGA TSHB
3522-57_1	Vasoactive Intestinal Peptide	Vasoactive Intestinal Peptide	P01282	7432	VIP
3534-14_2	CD40 ligand	CD40 ligand, soluble	P29965	959	CD40LG
3535-84_1	Dickkopf-related protein 1	DKK1	O94907	22943	DKK1
3538-26_1	Aromatic-L-amino-acid decarboxylase	dopa decarboxylase	P20711	1644	DDC
3554-24_1	Adiponectin	Adiponectin	Q15848	9370	ADIPOQ
3580-25_8	Alpha-1-antitrypsin	a1-Antitrypsin	P01009	5265	SERPINA1
3581-53_3	Alpha-2-HS-glycoprotein	a2-HS-Glycoprotein	P02765	197	AHSG
3583-54_4	Arylsulfatase A	Arylsulfatase A	P15289	410	ARSA
3585-54_4	Basigin	BASI	P35613	682	BSG
3587-53_2	Bone morphogenetic protein 10	BMP10	O95393	27302	BMP10
3591-51_3	Cadherin-6	Cadherin-6	P55285	1004	CDH6
3592-4_3	Calcium/calmodulin-dependent protein kinase type 1	CAMK1	Q14012	8536	CAMK1
3593-72_3	Caspase-3	Caspase-3	P42574	836	CASP3
3594-6_5	Cathepsin E	CATE	P14091	1510	CTSE
3600-2_3	Chitotriosidase-1	Chitotriosidase-1	Q13231	1118	CHIT1
3601-54_3	Neural cell adhesion molecule L1-like protein	CHL1	O00533	10752	CHL1
3603-60_5	C-type lectin domain family 7 member A	CLC7A	Q9BXN2	64581	CLEC7A
3605-77_4	Mannan-binding lectin serine protease 1	MASP3	P48740	5648	MASP1
3606-2_1	Discoidin domain-containing receptor 2	Discoidin domain receptor 2	Q16832	4921	DDR2
3607-71_1	Dickkopf-related protein 3	DKK3	Q9UBP4	27122	DKK3
3608-12_1	Dipeptidyl peptidase 2	DPP2	Q9UHL4	29952	DPP7
3611-70_4	Endothelin-converting enzyme 1	Endothelin-converting enzyme 1	P42892	1889	ECE1
3612-6_4	Ephrin type-B receptor 4	EphB4	P54760	2050	EPHB4
3613-62_1	Ficolin-1	FCN1	O00602	2219	FCN1
3616-3_5	N-acetylglucosamine-6-sulfatase	GNS	P15586	2799	GNS
3617-80_4	Hepatocyte growth factor activator	HGFA	Q04756	3083	HGFAC
3620-67_2	Interleukin-22 receptor subunit alpha-1	IL22RA1	Q8N6P7	58985	IL22RA1
3622-33_4	Legumain	LGMN	Q99538	5641	LGMN
3623-84_4	Lymphocyte antigen 86	LY86	O95711	9450	LY86
3624-3_4	Serine protease 27	Marapsin	Q9BQR3	83886	PRSS27
3627-71_4	Membrane metallo-endopeptidase-like 1	MMEL2	Q495T6	79258	MMEL1
3628-3_4	Dual specificity mitogen-activated protein kinase kinase 2	MP2K2	P36507	5605	MAP2K2
3629-60_4	Serine/threonine-protein kinase MRCK beta	MRCKB	Q9Y5S2	9578	CDC42BPB
3630-27_4	Cell adhesion molecule 3	Nectin-like protein 1	Q8N126	57863	CADM3
3633-70_5	Nidogen-2	NID2	Q14112	22795	NID2
3634-5_4	Opioid-binding protein/cell adhesion molecule	OBCAM	Q14982	4978	OPCML
3635-76_4	OCIA domain-containing protein 1	OCAD1	Q9NX40	54940	OCIAD1
3636-37_4	Oxidized low-density lipoprotein receptor 1	OLR1	P78380	4973	OLR1
3640-14_3	alpha-2-macroglobulin receptor-associated protein	RAP	P30533	4043	LRPAP1
3642-4_1	SLAM family member 5	SLAF5	Q9UIB8	8832	CD84
3643-90_2	SLIT and NTRK-like protein 1	SLIK1	Q96PX8	114798	SLITRK1
3644-5_4	Dickkopf-like protein 1	Soggy-1	Q9UK85	27120	DKKL1
3646-7_4	Tyrosine-protein kinase Tec	TEC	P42680	7006	TEC
3647-49_4	Toll-like receptor 4:Lymphocyte antigen 96 complex	TLR4:MD-2 complex	O00206 Q9Y6Y9	7099 23643	TLR4 LY96
3651-50_5	Vascular endothelial growth factor receptor 2	VEGF sR2	P35968	3791	KDR
3654-27_5	BMP-binding endothelial regulator protein	BMPER	Q8N8U9	168667	BMPER
3656-9_1	Cadherin-12	Cadherin-12	P55289	1010	CDH12
3657-74_3	Calcineurin subunit B type 1	Calcineurin B a	P63098	5534	PPP3R1
3666-17_4	Complement factor H-related protein 5	complement factor H-related 5	Q9BXR6	81494	CFHR5
3676-15_3	Cation-independent mannose-6-phosphate receptor	IGF-II receptor	P11717	3482	IGF2R
3681-87_3	Kallikrein-14	kallikrein 14	Q9P0G3	43847	KLK14
3684-78_3	Macrophage scavenger receptor types I and II	Macrophage scavenger receptor	P21757	4481	MSR1
3685-53_1	Membrane frizzled-related protein	MFRP	Q9BY79	83552	MFRP
3707-12_2	Serum albumin	Albumin	P02768	213	ALB
3708-62_1	Alpha-2-macroglobulin	a2-Macroglobulin	P01023	2	A2M
3709-4_2	Alanine aminotransferase 1	ALT	P24298	2875	GPT
3710-49_2	Angiostatin	Angiostatin	P00747	5340	PLG
3714-49_2	Creatine kinase M-type:Creatine kinase B-type heterodimer	CK-MB	P12277 P06732	1152 1158	CKB CKM
3719-2_2	Cyclin-dependent kinase inhibitor 1B	p27Kip1	P46527	1027	CDKN1B
3723-1_2	Brain natriuretic peptide 32	BNP-32	P16860	4879	NPPB
3727-35_1	Peptide YY	PYY	P10082	5697	PYY
3728-52_2	Secretin	Secretin	P09683	6343	SCT
3730-81_2	Tumor necrosis factor receptor superfamily member 4	TNR4	P43489	7293	TNFRSF4
3738-54_1	Macrophage colony-stimulating factor 1	CSF-1	P09603	1435	CSF1
3758-68_3	Activated Protein C	Activated Protein C	P04070	5624	PROC
3761-4_2	Prostaglandin G/H synthase 2	COX-2	P35354	5743	PTGS2
3766-51_4	Syntaxin-1A	STX1a	Q16623	6804	STX1A
3773-15_4	Angiopoietin-1 receptor, soluble	sTie-2	Q02763	7010	TEK
3795-6_2	Disintegrin and metalloproteinase domain-containing protein 9	ADAM 9	Q13443	8754	ADAM9
3796-79_2	Angiopoietin-related protein 4	ANGL4	Q9BY76	51129	ANGPTL4
3797-1_1	Cadherin-2	Cadherin-2	P19022	1000	CDH2
3798-71_1	Carbonic anhydrase 9	Carbonic anhydrase 9	Q16790	768	CA9
3799-11_2	Carbonic anhydrase 3	Carbonic anhydrase III	P07451	761	CA3
3800-71_2	Creatine kinase B-type	CK-BB	P12277	1152	CKB
3802-50_1	Cystatin-S	Cystatin-S	P01036	1472	CST4
3803-10_2	Cystatin-D	CYTD	P28325	1473	CST5
3805-16_2	Endothelial cell-specific molecule 1	Endocan	Q9NQ30	11082	ESM1
3806-55_1	Ephrin type-A receptor 5	EphA5	P54756	2044	EPHA5
3807-1_2	Fibroblast growth factor 23	FGF23	Q9GZV9	8074	FGF23
3808-76_2	Fibroblast growth factor receptor 2	FGFR-2	P21802	2263	FGFR2
3809-1_2	Fibroblast growth factor receptor 3	FGFR-3	P22607	2261	FGFR3
3810-50_2	Tyrosine-protein kinase Fgr	FGR	P09769	2268	FGR
3813-3_2	Tyrosine-protein kinase Fyn	FYN	P06241	2534	FYN
3815-14_1	Interleukin-12 receptor subunit beta-2	IL-12 RB2	Q99665	3595	IL12RB2
3817-18_1	Protein kinase C theta type	KPCT	Q04759	5588	PRKCQ
3820-68_2	MAP kinase-activated protein kinase 2	MAPK2	P49137	9261	MAPKAPK2
3821-28_1	MAP kinase-activated protein kinase 5	MAPK5	Q8IW41	8550	MAPKAPK5
3822-54_2	MAP kinase-activated protein kinase 3	MAPKAPK3	Q16644	7867	MAPKAPK3
3823-9_1	Megakaryocyte-associated tyrosine-protein kinase	MATK	P42679	4145	MATK
3825-18_2	Mitogen-activated protein kinase 8	MK08	P45983	5599	MAPK8
3827-22_1	Serine/threonine-protein kinase PAK 6	PAK6	Q9NQU5	56924	PAK6
3828-54_2	Platelet-derived growth factor C	PDGF-CC	Q9NRA1	56034	PDGFC
3831-21_1	Phosphatidylinositol 3,4,5-trisphosphate 3-phosphatase and dual-specificity protein phosphatase PTEN	pTEN	P60484	5728	PTEN
3832-51_1	Protein-tyrosine kinase 6	PTK6	Q13882	5753	PTK6
3835-11_2	Toll-like receptor 2	TLR2	O60603	7097	TLR2
3836-51_2	Ubiquitin-fold modifier 1	UFM1	P61960	51569	UFM1
3839-60_2	AH receptor-interacting protein	AIP	O00170	9049	AIP
3844-2_1	Peptidyl-prolyl cis-trans isomerase A	Cyclophilin A	P62937	5478	PPIA
3845-51_2	Dynein light chain roadblock-type 1	DLRB1	Q9NP97	83658	DYNLRB1
3847-56_2	Persulfide dioxygenase ETHE1, mitochondrial	ETHE1	O95571	23474	ETHE1
3848-14_2	Glyceraldehyde-3-phosphate dehydrogenase	GAPDH, liver	P04406	2597	GAPDH
3852-19_2	DnaJ homolog subfamily B member 1	HSP 40	P25685	3337	DNAJB1
3853-56_1	Malate dehydrogenase, cytoplasmic	MDHC	P40925	4190	MDH1
3854-24_1	Nascent polypeptide-associated complex subunit alpha	NACA	Q13765	4666	NACA
3855-56_1	Peroxiredoxin-1	Peroxiredoxin-1	Q06830	5052	PRDX1
3858-5_1	Low molecular weight phosphotyrosine protein phosphatase	PPAC	P24666	52	ACP1
3859-50_2	Proteasome subunit alpha type-1	PSA1	P25786	5682	PSMA1
3860-7_2	Proteasome subunit alpha type-6	PSA6	P60900	5687	PSMA6
3864-5_2	40S ribosomal protein S7	RS7	P62081	6201	RPS7
3865-53_1	Ribosomal protein S6 kinase alpha-5	RSK-like protein kinase	O75582	9252	RPS6KA5
3866-7_2	Ribosome maturation protein SBDS	SBDS	Q9Y3A5	51119	SBDS
3867-49_1	Seizure 6-like protein 2	SE6L2	Q6UXD5	26470	SEZ6L2
3868-8_1	Small glutamine-rich tetratricopeptide repeat-containing protein alpha	SGTA	O43765	6449	SGTA
3872-2_1	Translationally-controlled tumor protein	TCTP	P13693	7178	TPT1
3873-51_2	Thyroid peroxidase	TMA	P07202	7173	TPO
3874-8_1	Ubiquitin-conjugating enzyme E2 L3	UB2L3	P68036	7332	UBE2L3
3875-62_1	AT-rich interactive domain-containing protein 3A	ARI3A	Q99856	1820	ARID3A
3877-67_2	Calcium/calmodulin-dependent protein kinase kinase 1	CaMKK alpha	Q8N5S9	84254	CAMKK1
3879-50_1	Hsp90 co-chaperone Cdc37	CDC37	Q16543	11140	CDC37
3881-49_2	Dynein light chain 1, cytoplasmic	DLC8	P63167	8655	DYNLL1
3887-90_2	Importin subunit beta-1	IMB1	Q14974	3837	KPNB1
3888-8_1	Inhibitor of growth protein 1	ING1	Q9UK53	3621	ING1
3889-64_2	Lamin-B1	Lamin-B1	P20700	4001	LMNB1
3890-8_2	L-lactate dehydrogenase B chain	LDH-H 1	P07195	3945	LDHB
3891-56_1	Methyl-CpG-binding domain protein 4	MBD4	O95243	8930	MBD4
3893-64_1	Mesothelin	Mesothelin	Q13421	10232	MSLN
3894-15_2	N-acetyl-D-glucosamine kinase	NAGK	Q9UJ70	55577	NAGK
3896-5_2	Phosphoglycerate mutase 1	Phosphoglycerate mutase 1	P18669	5223	PGAM1
3897-61_1	Pyridoxal phosphate phosphatase	PLPP	Q96GD0	57026	PDXP
3898-5_2	26S proteasome non-ATPase regulatory subunit 7	PSD7	P51665	5713	PSMD7
3902-21_2	S-phase kinase-associated protein 1	SKP1	P63208	6500	SKP1
3903-49_2	Sorting nexin-4	Sorting nexin 4	O95219	8723	SNX4
3905-62_1	Ubiquitin-conjugating enzyme E2 N	UBE2N	P61088	7334	UBE2N
4122-12_2	Epithelial discoidin domain-containing receptor 1	discoidin domain receptor 1	Q08345	780	DDR1
4123-60_2	Fibroblast growth factor 4	FGF-4	P08620	2249	FGF4
4124-24_2	Heat shock 70 kDa protein 1A	HSP 70	P0DMV8	3303	HSPA1A
4125-52_2	Advanced glycosylation end product-specific receptor, soluble	sRAGE	Q15109	177	AGER
4126-22_1	Bactericidal permeability-increasing protein	BPI	P17213	671	BPI
4127-75_1	Complement component C6	C6	P13671	729	C6
4128-27_2	C-C motif chemokine 24	Eotaxin-2	O00175	6369	CCL24
4129-72_1	Complement factor B	Factor B	P00751	629	CFB
4130-71_1	Fibroblast growth factor 6	FGF-6	P10767	2251	FGF6
4131-72_2	Fibronectin	Fibronectin	P02751	2335	FN1
4132-27_2	Follistatin	FST	P19883	10468	FST
4133-54_2	Granzyme B	Granzyme B	P10144	3002	GZMB
4134-4_2	Heparin-binding EGF-like growth factor	HB-EGF	Q99075	1839	HBEGF
4135-84_2	Immunoglobulin E	IgE	P01854	3497 50802 3535	IGHE IGK@ IGL@
4136-40_2	Interleukin-17D	IL-17D	Q8TAD2	53342	IL17D
4137-57_2	Interleukin-25	IL-17E	Q9H293	64806	IL25
4138-25_2	Interleukin-20	IL-20	Q9NYY1	50604	IL20
4139-71_2	Interleukin-6 receptor subunit alpha	IL-6 sRa	P08887	3570	IL6R
4140-3_2	Interleukin-7	IL-7	P13232	3574	IL7
4141-79_1	C-X-C motif chemokine 10	IP-10	P02778	3627	CXCL10
4143-74_2	Lymphotactin	Lymphotactin	P47992	6375	XCL1
4144-13_1	C-C motif chemokine 13	MCP-4	Q99616	6357	CCL13
4145-58_2	Neurotrophin-3	Neurotrophin-3	P20783	4908	NTF3
4146-58_2	Neurotrophin-4	Neurotrophin-5	P34130	4909	NTF4
4148-49_2	Pappalysin-1	PAPP-A	Q13219	5069	PAPPA
4149-8_2	Platelet-derived growth factor subunit B	PDGF-BB	P01127	5155	PDGFB
4150-75_2	Plasmin	Plasmin	P00747	5340	PLG
4151-6_2	Plasminogen	Plasminogen	P00747	5340	PLG
4152-58_2	Plasma kallikrein	Prekallikrein	P03952	3818	KLKB1
4153-11_2	Alpha-1-antichymotrypsin complex	alpha-1-antichymotrypsin complex	P01011		SERPINA3
4154-57_2	P-selectin	P-Selectin	P16109	6403	SELP
4155-3_2	Tenascin	Tenascin	P24821	3371	TNC
4156-74_1	Transforming growth factor beta-2	TGF-b2	P61812	7042	TGFB2
4157-2_1	Thrombin	Thrombin	P00734	2147	F2
4158-54_2	Urokinase-type plasminogen activator	uPA	P00749	5328	PLAU
4159-130_1	Complement factor H	Factor H	P08603	3075	CFH
4160-49_1	72 kDa type IV collagenase	MMP-2	P08253	4313	MMP2
4162-54_2	Serotransferrin	Transferrin	P02787	7018	TF
4163-5_2	Histone H2A.z	Histone H2A.z	P0C0S5	3015	H2AFZ
4165-2_1	Thyroglobulin	Thyroglobulin	P01266	7038	TG
4179-57_3	14-3-3 protein family	14-3-3	P31946, P62258, P61981, Q04917, P27348, P63104, P31947	7529, 7531, 7532, 7533, 10971, 7534, 2810	YWHAB,YWHAE,YWHAG,YWHAH,YWHAQ,YWHAZ,SFN
4184-43_3	Eukaryotic translation initiation factor 4E-binding protein 2	4EBP2	Q13542	1979	EIF4EBP2
4187-49_2	6-phosphogluconate dehydrogenase, decarboxylating	6-Phosphogluconate dehydrogenase	P52209	5226	PGD
4188-1_2	Aflatoxin B1 aldehyde reductase member 2	Aflatoxin B1 aldehyde reductase	O43488	8574	AKR7A2
4192-10_2	Alcohol dehydrogenase [NADP(+)]	AK1A1	P14550	10327	AKR1A1
4194-26_3	Acidic leucine-rich nuclear phosphoprotein 32 family member B	AN32B	Q92688	10541	ANP32B
4203-50_2	Cofilin-1	Cofilin-1	P23528	1072	CFL1
4209-60_2	Vacuolar protein sorting-associated protein VTA1 homolog	DRG-1	Q9NP79	51534	VTA1
4212-5_3	Epidermal growth factor receptor substrate 15-like 1	EP15R	Q9UBC2	58513	EPS15L1
4217-49_3	3-hydroxyacyl-CoA dehydrogenase type-2	ERAB	Q99714	3028	HSD17B10
4220-39_2	Tyrosine-protein kinase Fer	FER	P16591	2241	FER
4224-7_2	Heterogeneous nuclear ribonucleoprotein Q	HNRPQ	O60506	10492	SYNCRIP
4230-1_2	Eukaryotic translation initiation factor 4 gamma 2	IF4G2	P78344	1982	EIF4G2
4232-19_2	Insulin-like growth factor 1 receptor	IGF-I sR	P08069	3480	IGF1R
4234-8_2	Interleukin-1 receptor-like 1	IL-1 R4	Q01638	9173	IL1RL1
4237-70_3	Leucine carboxyl methyltransferase 1	LCMT1	Q9UIC8	51451	LCMT1
4238-4_2	Protein lin-7 homolog B	LIN7B	Q9HAP6	64130	LIN7B
4240-31_2	Pyruvate kinase PKM	M2-PK	P14618	5315	PKM2
4245-80_2	E3 ubiquitin-protein ligase Mdm2	MDM2	Q00987	4193	MDM2
4246-40_2	Neural cell adhesion molecule L1	NCAM-L1	P32004	3897	L1CAM
4249-64_2	Nucleoside diphosphate kinase B	NDP kinase B	P22392	4831	NME2
4250-23_3	NSFL1 cofactor p47	NSF1C	Q9UNZ2	55968	NSFL1C
4254-6_2	NudC domain-containing protein 3	NUDC3	Q8IVD9	23386	NUDCD3
4258-15_2	Proliferation-associated protein 2G4	PA2G4	Q9UQ80	5036	PA2G4
4261-55_2	Serum paraoxonase/arylesterase 1	paraoxonase 1	P27169	5444	PON1
4267-81_3	Pescadillo homolog	PESC	O00541	23481	PES1
4271-75_2	Prefoldin subunit 5	PFD5	Q99471	5204	PFDN5
4272-46_2	Glucose-6-phosphate isomerase	PHI	P06744	2821	GPI
4276-10_2	Phosphatidylethanolamine-binding protein 1	prostatic binding protein	P30086	5037	PEBP1
4278-14_3	Protein disulfide-isomerase	Protein disulfide-isomerase	P07237	5034	P4HB
4280-47_2	Proteasome subunit alpha type-2	PSA2	P25787	5683	PSMA2
4282-3_2	GTP-binding nuclear protein Ran	RAN	P62826	5901	RAN
4284-18_3	RNA-binding protein 39	RBM39	Q14498	9584	RBM39
4292-5_3	Alpha-soluble NSF attachment protein	SNAA	P54920	8775	NAPA
4294-16_2	Sphingosine kinase 1	Sphingosine kinase 1	Q9NYA1	8877	SPHK1
4297-62_3	Spondin-1	Spondin-1	Q9HCB6	10418	SPON1
4301-58_2	Thymidine kinase, cytosolic	Thymidine kinase	P04183	7083	TK1
4304-18_2	Ligand-dependent nuclear receptor corepressor-like protein	transcription factor MLR1, isoform CRA_b	Q8N3X6	254251	LCORL
4306-4_2	Transketolase	Transketolase	P29401	7086	TKT
4309-59_3	Triosephosphate isomerase	Triosephosphate isomerase	P60174	7167	TPI1
4314-12_2	dCTP pyrophosphatase 1	XTP3A	Q9H773	79077	DCTPP1
4318-12_3	Tyrosine-protein phosphatase non-receptor type 6	PTP-1C	P29350	5777	PTPN6
4322-28_3	Protein amnionless	AMNLS	Q9BXJ7	81693	AMN
4324-33_2	Cystatin-SA	CYTT	P09228	1470	CST2
4328-2_2	Brother of CDO	BOC	Q9BWV1	91653	BOC
4332-6_2	C-type lectin domain family 1 member B	CLC1B	Q9P126	51266	CLEC1B
4336-2_1	Serum amyloid A-1 protein	SAA	P0DJI8	6288	SAA1
4337-49_2	C-reactive protein	CRP	P02741	1401	CRP
4342-10_3	Intercellular adhesion molecule 1	sICAM-1	P05362	3383	ICAM1
4355-13_1	Death-associated protein kinase 2	DAPK2	Q9UIK4	23604	DAPK2
4359-87_1	Dual specificity tyrosine-phosphorylation-regulated kinase 3	DYRK3	O43781	8444	DYRK3
4374-45_2	Growth/differentiation factor 15	MIC-1	Q99988	9518	GDF15
4389-2_1	Desert hedgehog protein N-product	DHH	O43323	50846	DHH
4392-54_2	Fibroblast growth factor 12	FGF-12	P61328	2257	FGF12
4393-3_1	Fibroblast growth factor 16	FGF-16	O43320	8823	FGF16
4394-71_2	Fibroblast growth factor 8 isoform A	FGF-8A	P55075	2253	FGF8
4396-54_1	Interferon lambda-1	IFN-lambda 1	Q8IU54	282618	IFNL1
4397-26_2	Interferon lambda-2	IFN-lambda 2	Q8IZJ0	282616	IFNL2
4407-10_1	Hepatocyte growth factor-like protein	MSP	P26927	4485	MST1
4413-3_2	Antileukoproteinase	SLPI	P03973	6590	SLPI
4414-69_2	Pulmonary surfactant-associated protein D	SP-D	P35247	6441	SFTPD
4420-7_2	Disintegrin and metalloproteinase domain-containing protein 12	ADAM12	O43184	8038	ADAM12
4423-77_2	Bcl-2-like protein 1	BCL2-like 1 protein	Q07817	598	BCL2L1
4428-1_2	Carbohydrate sulfotransferase 2	CHST2	Q9Y4C5	9435	CHST2
4429-51_2	Carbohydrate sulfotransferase 6	CHST6	Q9GZX3	4166	CHST6
4430-44_3	Collectin-11	Collectin Kidney 1	Q9BWP8	78989	COLEC11
4435-66_2	Ectonucleotide pyrophosphatase/phosphodiesterase family member 7	ENPP7	Q6UWV6	339221	ENPP7
4436-1_2	Ectonucleoside triphosphate diphosphohydrolase 3	ENTP3	O75355	956	ENTPD3
4437-56_3	Ectonucleoside triphosphate diphosphohydrolase 5	ENTP5	O75356	957	ENTPD5
4440-15_2	Fc receptor-like protein 3	FCRL3	Q96P31	115352	FCRL3
4449-67_3	Gremlin-1	GREM1	O60565	26585	GREM1
4450-26_2	Heterogeneous nuclear ribonucleoprotein A/B	hnRNP A/B	Q99729	3182	HNRNPAB
4452-9_2	Leucine-rich repeat transmembrane neuronal protein 1	LRRT1	Q86UE6	347730	LRRTM1
4453-83_3	Leucine-rich repeat transmembrane neuronal protein 3	LRRT3	Q86VH5	347731	LRRTM3
4455-89_2	Lactadherin	MFGM	Q08431	4240	MFGE8
4459-68_2	Proprotein convertase subtilisin/kexin type 7	PCSK7	Q16549	9159	PCSK7
4460-8_2	3-phosphoinositide-dependent protein kinase 1	PDPK1	O15530	5170	PDPK1
4464-10_2	Sialoadhesin	Sialoadhesin	Q9BZZ2	6614	SIGLEC1
4467-49_2	SPARC-like protein 1	SPARCL1	Q14515	8404	SPARCL1
4468-21_2	Sphingosine kinase 2	SPHK2	Q9NRA0	56848	SPHK2
4469-78_2	Carbohydrate sulfotransferase 15	ST4S6	Q7LFX5	51363	CHST15
4471-50_2	Protein-glutamine gamma-glutamyltransferase E	TGM3	Q08188	7053	TGM3
4472-5_2	Tropomyosin beta chain	Tropomyosin 2	P07951	7169	TPM2
4474-19_2	Ubiquitin	Ubiquitin	P62979	6233	RPS27A
4476-22_2	Tyrosine-protein kinase ZAP-70	ZAP70	P43403	7535	ZAP70
4479-14_2	Plasma protease C1 inhibitor	C1-Esterase Inhibitor	P05155	710	SERPING1
4480-59_2	Complement C3b	C3b	P01024	718	C3
4481-34_2	Complement C4	C4	P0C0L4, P0C0L5	720 721	C4A C4B
4482-66_2	Complement C5b-C6 complex	C5b, 6 Complex	P01031,P13671	727 729	C5 C6
4487-1_1	Fibroblast growth factor 7	FGF7	P21781	2252	FGF7
4490-65_2	Interleukin-3 receptor subunit alpha	IL-3 Ra	P26951	3563	IL3RA
4491-4_2	Interleukin-5 receptor subunit alpha	IL-5 Ra	Q01344	3568	IL5RA
4493-92_1	Interleukin-11	IL-11	P20809	3589	IL11
4495-33_2	Kininogen-1	Kininogen, HMW	P01042	3827	KNG1
4496-60_2	Macrophage metalloelastase	MMP-12	P39900	4321	MMP12
4498-62_2	Neural cell adhesion molecule 1, 120 kDa isoform	NCAM-120	P13591	4684	NCAM1
4499-21_1	Platelet-derived growth factor subunit A	PDGF-AA	P04085	5154	PDGFA
4500-50_2	Stem cell growth factor-alpha	SCGF-alpha	Q9Y240	6320	CLEC11A
4533-76_2	A disintegrin and metalloproteinase with thrombospondin motifs 15	ATS15	Q8TE58	170689	ADAMTS15
4534-10_2	Brain-specific serine protease 4	BSSP4	Q9GZN4	64063	PRSS22
4535-50_2	ADP-ribosyl cyclase/cyclic ADP-ribose hydrolase 2	BST1	Q10588	683	BST1
4540-11_2	Chromobox protein homolog 5	CBX5	P45973	23468	CBX5
4541-49_2	Cell adhesion molecule-related/down-regulated by oncogenes	CDON	Q4KMG0	50937	CDON
4542-24_2	Clusterin	Clusterin	P10909	1191	CLU
4543-65_2	Collagen alpha-1(XXIII) chain	CONA1	Q86Y22	91522	COL23A1
4544-4_3	Connective tissue-activating peptide III	CTAP-III	P02775	5473	PPBP
4545-53_3	Mitochondrial import inner membrane translocase subunit TIM14	DnaJ homolog	Q96DA6	131118	DNAJC19
4546-27_3	Adhesion G protein-coupled receptor E2	EMR2	Q9UHX3	30817	ADGRE2
4547-59_2	Leucine-rich repeat transmembrane protein FLRT1	FLRT1	Q9NZU1	23769	FLRT1
4548-4_2	Galactoside 3(4)-L-fucosyltransferase	Fucosyltransferase 3	P21217	2525	FUT3
4549-78_2	Alpha-(1,3)-fucosyltransferase 5	FUT5	Q11128	2527	FUT5
4551-72_3	Adhesion G-protein coupled receptor G5	GP114	Q8IZF4	221188	ADGRG5
4553-65_3	Hepatoma-derived growth factor-related protein 2	HDGR2	Q7Z4V5	84717	HDGFRP2
4556-10_2	Interleukin-34	IL-34	Q6ZMJ4	146433	IL34
4557-61_2	Kin of IRRE-like protein 3	KIRR3	Q8IZU9	84623	KIRREL3
4559-64_2	Kynureninase	KYNU	Q16719	8942	KYNU
4561-65_2	Baculoviral IAP repeat-containing protein 7 Isoform beta	Livin B	Q96CA5	79444	BIRC7
4562-1_2	Neurexophilin-1	NXPH1	P58417	30010	NXPH1
4563-61_2	1-phosphatidylinositol 4,5-bisphosphate phosphodiesterase gamma-1	PLCG1	P19174	5335	PLCG1
4564-2_2	Plexin-C1	PLXC1	O60486	10154	PLXNC1
4566-24_3	R-spondin-2	RSPO2	Q6UXX9	340419	RSPO2
4567-82_2	SH2 domain-containing protein 1A	SH21A	O60880	4068	SH2D1A
4568-17_2	SLIT and NTRK-like protein 5	SLIK5	O94991	26050	SLITRK5
4569-52_2	VPS10 domain-containing receptor SorCS2	SORC2	Q96PQ0	57537	SORCS2
4588-1_2	Pancreatic hormone	PH	P01298	5539	PPY
4673-13_2	Interleukin-6	IL-6	P05231	3569	IL6
4693-72_2	3-hydroxyisobutyrate dehydrogenase, mitochondrial	3HIDH	P31937	11112	HIBADH
4697-59_2	Granulocyte-macrophage colony-stimulating factor	GM-CSF	P04141	1437	CSF2
4703-87_2	Lymphotoxin-alpha	TNF-b	P01374	4049	LTA
4706-17_2	Protein 4.1	41	P11171	2035	EPB41
4708-3_2	Estradiol 17-beta-dehydrogenase 1	17-beta-HSD 1	P14061	3292	HSD17B1
4712-28_2	Apolipoprotein D	Apo D	P05090	347	APOD
4717-55_2	Interleukin-3	IL-3	P08700	3562	IL3
4718-5_2	Peptidyl-prolyl cis-trans isomerase B	PPIB	P23284	5479	PPIB
4719-58_2	Protein disulfide-isomerase A3	Protein disulfide isomerase A3	P30101	2923	PDIA3
4721-54_2	Trefoil factor 3	TFF3	Q07654	7033	TFF3
4763-31_3	Afamin	Afamin	P43652	173	AFM
4769-10_3	Olfactomedin-4	Olfactomedin-4	Q6UX06	10562	OLFM4
4771-10_3	Acid sphingomyelinase-like phosphodiesterase 3a	ASM3A	Q92484	10924	SMPDL3A
4774-62_3	Protein FAM107B	FAM107B	Q9H098	83641	FAM107B
4775-34_3	Gelsolin	Gelsolin	P06396	2934	GSN
4785-30_3	Corticosteroid-binding globulin	CBG	P08185	866	SERPINA6
4786-58_3	UMP-CMP kinase	Cytidylate kinase	P30085	51727	CMPK1
4792-51_2	gp41 C34 peptide, HIV	C34 gp41 HIV Fragment	Q70626		Human-virus
4801-13_3	Lactoperoxidase	PERL	P22079	4025	LPO
4807-13_3	Collagen alpha-1(VIII) chain	CO8A1	P27658	1295	COL8A1
4811-33_3	Inter-alpha-trypsin inhibitor heavy chain H4	ITI heavy chain H4	Q14624	3700	ITIH4
4815-25_3	Thioredoxin domain-containing protein 12	TXD12	O95881	51060	TXNDC12
4829-43_6	14-3-3 protein sigma	STRATIFIN	P31947	2810	SFN
4831-4_2	L-Selectin	sL-Selectin	P14151	6402	SELL
4832-75_2	Tumor necrosis factor receptor superfamily member 10A	TRAIL R1	O00220	8797	TNFRSF10A
4834-61_2	Ephrin type-A receptor 2	Epithelial cell kinase	P29317	1969	EPHA2
4840-73_1	Granulocyte colony-stimulating factor	G-CSF	P09919	1440	CSF3
4842-62_2	Glypican-3	Glypican 3	P51654	2719	GPC3
4851-25_1	Interleukin-1 alpha	IL-1a	P01583	3552	IL1A
4859-6_1	Bone morphogenetic protein receptor type-1A	BMPR1A	P36894	657	BMPR1A
4862-63_1	Bone morphogenetic protein receptor type-2	BMP RII	Q13873	659	BMPR2
4866-59_2	BDNF/NT-3 growth factors receptor	TrkB	Q16620	4915	NTRK2
4867-15_2	Vascular endothelial growth factor A, isoform 121	VEGF121	P15692	7422	VEGFA
4874-3_1	Angiogenin	Angiogenin	P03950	283	ANG
4876-32_1	Coagulation factor IX	Coagulation Factor IX	P00740	2158	F9
4878-3_1	Coagulation Factor X	Coagulation Factor X	P00742	2159	F10
4880-21_1	Growth/differentiation factor 2	GDF2	Q9UK05	2658	GDF2
4883-56_2	Insulin	Insulin	P01308	3630	INS
4886-3_1	C-C motif chemokine 7	MCP-3	P80098	6354	CCL7
4889-82_1	Protein Wnt-7a	WNT7A	O00755	7476	WNT7A
4890-10_1	Corticotropin	ACTH	P01189	5443	POMC
4891-50_1	Glucagon	Glucagon	P01275	2641	GCG
4900-8_1	C3a anaphylatoxin	C3a	P01024	718	C3
4903-72_1	Calcineurin	Calcineurin	Q08209 P63098	5530 5534	PPP3CA PPP3R1
4904-7_1	Caspase-2	Caspase-2	P42575	835	CASP2
4905-63_1	Coactosin-like protein	Coactosin-like protein	Q14019	23406	COTL1
4906-35_1	Coagulation Factor V	Coagulation Factor V	P12259	2153	F5
4907-56_1	D-dimer	D-dimer	P02671 P02675 P02679	2243 2244 2266	FGA FGB FGG
4908-6_1	Endoglin	Endoglin	P17813	2022	ENG
4909-68_1	Galectin-8	Galectin-8	O00214	3964	LGALS8
4910-21_1	Phospholipase A2	GIB	P04054	5319	PLA2G1B
4911-49_2	Glutathione S-transferase P	Glutathione S-transferase Pi	P09211	2950	GSTP1
4912-17_1	Aspartate aminotransferase, cytoplasmic	GOT1	P17174	2805	GOT1
4913-78_1	C-C motif chemokine 16	HCC-4	O15467	6360	CCL16
4914-10_1	Human Chorionic Gonadotropin	HCG	P01215,P01233	1081 1082	CGA CGB
4915-64_2	Hemoglobin	Hemoglobin	P69905, P68871	3039 3043	HBA1 HBB
4916-2_1	Immunoglobulin D	IgD	P01880	3495 50802 3535	IGHD IGK@ IGL@
4917-62_1	Integrin alpha-V: beta-5 complex	Integrin aVb5	P06756, P18084	3685 3693	ITGAV ITGB5
4920-10_1	Lysozyme C	Lysozyme	P61626	4069	LYZ
4922-13_1	C-C motif chemokine 19	MIP-3b	Q99731	6363	CCL19
4923-79_1	Muellerian-inhibiting factor	MIS	P03971	268	AMH
4924-32_1	Interstitial collagenase	MMP-1	P03956	4312	MMP1
4925-54_2	Collagenase 3	MMP-13	P45452	4322	MMP13
4929-55_1	Sex hormone-binding globulin	SHBG	P04278	6462	SHBG
4930-21_1	Stanniocalcin-1	Stanniocalcin-1	P52823	6781	STC1
4931-59_1	Tissue Factor	TF	P13726	2152	F3
4956-2_1	Epiregulin	EPI	O14944	2069	EREG
4957-1_2	40S ribosomal protein SA	40S ribosomal protein SA	P08865	3921	RPSA
4959-2_1	Anterior gradient protein 2 homolog	AGR2	O95994	10551	AGR2
4960-72_1	Annexin A1	annexin I	P04083	301	ANXA1
4961-17_1	Annexin A2	annexin II	P07355	302	ANXA2
4962-52_1	Cerebral dopamine neurotrophic factor	ARMEL	Q49AH0	441549	CDNF
4963-19_1	cAMP-regulated phosphoprotein 19	ARP19	P56211	10776	ARPP19
4964-67_1	Endoplasmic reticulum aminopeptidase 1	ARTS1	Q9NZ08	51752	ERAP1
4965-27_1	ATP synthase subunit beta, mitochondrial	ATP synthase beta chain	P06576	506	ATP5B
4967-1_1	Complement component 1 Q subcomponent-binding protein, mitochondrial	C1QBP	Q07021	708	C1QBP
4968-50_1	Macrophage-capping protein	CAPG	P40121	822	CAPG
4969-2_1	Carbonic anhydrase 1	Carbonic anhydrase I	P00915	759	CA1
4970-55_1	Carbonic anhydrase 2	carbonic anhydrase II	P00918	760	CA2
4971-1_1	Cathepsin Z	CATZ	Q9UBR2	1522	CTSZ
4973-18_1	Baculoviral IAP repeat-containing protein 3	cIAP-2	Q13489	330	BIRC3
4976-57_1	Adapter molecule crk	CRK	P46108	1398	CRK
4978-54_2	Drebrin-like protein	DBNL	Q9UJU6	28988	DBNL
4979-34_2	Dermatopontin	DERM	Q07507	1805	DPT
4981-6_1	Desmocollin-3	DSC3	Q14574	1825	DSC3
4982-54_1	Elafin	Elafin	P19957	5266	PI3
4983-6_1	Endoplasmic reticulum resident protein 29	ERP29	P30040	10961	ERP29
4984-83_1	S-formylglutathione hydrolase	Esterase D	P10768	2098	ESD
4985-11_1	Fatty acid-binding protein, epidermal	FABPE	Q01469	2171	FABP5
4986-59_1	Focal adhesion kinase 1	FAK1	Q05397	5747	PTK2
4987-17_1	Immunoglobulin alpha Fc receptor	FCAR	P24071	2204	FCAR
4988-49_2	Fibroblast growth factor receptor 4	FGFR4	P22455	2264	FGFR4
4989-7_1	Fibrinogen gamma chain	Fibrinogen g-chain dimer	P02679	2266	FGG
4990-87_1	Platelet glycoprotein Ib alpha chain	GP1BA	P07359	2811	GP1BA
4991-12_1	Glypican-5	GPC5	P78333	2262	GPC5
4992-49_1	Granulins	GRN	P28799	2896	GRN
4993-16_1	Glutathione S-transferase A3	GSTA3	Q16772	2940	GSTA3
4994-178_1	Heterogeneous nuclear ribonucleoprotein K	hnRNP K	P61978	3190	HNRNPK
4995-16_1	15-hydroxyprostaglandin dehydrogenase [NAD(+)]	HPG-	P15428	3248	HPGD
4996-66_1	Histidine-rich glycoprotein	HRG	P04196	3273	HRG
4997-19_1	Eukaryotic initiation factor 4A-III	IF4A3	P38919	9775	EIF4A3
4998-50_2	Tyrosine-protein kinase JAK2	JAK2	O60674	3717	JAK2
5000-52_1	Galectin-3-binding protein	LG3BP	Q08380	3959	LGALS3BP
5001-6_2	Mammaglobin-B	Mammaglobin 2	O75556	4246	SCGB2A1
5002-76_1	Matrix metalloproteinase-14	MMP-14	P50281	4323	MMP14
5004-69_1	Mitogen-activated protein kinase 11	MK11	Q15759	5600	MAPK11
5005-4_1	Mitogen-activated protein kinase 12	MK12	P53778	6300	MAPK12
5006-71_1	Mitogen-activated protein kinase 13	MK13	O15264	5603	MAPK13
5007-1_1	Mitogen-activated protein kinase 14	MAPK14	Q16539	1432	MAPK14
5008-51_1	Superoxide dismutase [Mn], mitochondrial	Mn SOD	P04179	6648	SOD2
5009-11_1	Moesin	Moesin	P26038	4478	MSN
5011-11_1	Nicotinamide phosphoribosyltransferase	PBEF	P43490	10135	NAMPT
5012-67_1	Adenylate kinase isoenzyme 1	Myokinase, human	P00568	203	AK1
5013-2_1	Chloride intracellular channel protein 1	NCC27	O00299	1192	CLIC1
5014-49_1	Cytoplasmic protein NCK1	NCK1	P16333	4690	NCK1
5015-15_1	Platelet-activating factor acetylhydrolase	PAFAH	Q13093	7941	PLA2G7
5016-61_2	Protein deglycase DJ-1	PARK7	Q99497	11315	PARK7
5017-19_1	Peroxiredoxin-5, mitochondrial	Peroxiredoxin-5	P30044	25824	PRDX5
5018-68_1	Peroxiredoxin-6	Peroxiredoxin-6	P30041	9588	PRDX6
5019-16_2	Ubiquitin carboxyl-terminal hydrolase isozyme L1	PGP9.5	P09936	7345	UCHL1
5020-50_1	Phosphoglycerate kinase 1	phosphoglycerate kinase 1	P00558	5230	PGK1
5021-13_1	Inorganic pyrophosphatase	PPase	Q15181	5464	PPA1
5023-23_1	Adenylosuccinate lyase	PUR8	P30566	158	ADSL
5024-67_1	Retinoblastoma-associated protein	Rb	P06400	5925	RB1
5026-66_1	40S ribosomal protein S3	RS3	P23396	6188	RPS3
5028-59_1	Scavenger receptor cysteine-rich type 1 protein M130	sCD163	Q86VB7	9332	CD163
5029-3_1	Prolyl endopeptidase FAP	SEPR	Q12884	2191	FAP
5030-52_1	NAD-dependent protein deacetylase sirtuin-2	SIRT2	Q8IXJ6	22933	SIRT2
5031-10_1	Spectrin alpha chain, non-erythrocytic 1	SPTA2	Q13813	6709	SPTAN1
5032-64_1	FACT complex subunit SSRP1	SSRP1	Q08945	6749	SSRP1
5033-27_1	Tropomyosin alpha-1 chain	Tropomyosin 1 alpha chain	P09493	7168	TPM1
5034-79_1	Trypsin-2	Trypsin 2	P07478	5645	PRSS2
5035-7_1	Thymidylate synthase	TS	P04818	7298	TYMS
5036-50_1	Tumor necrosis factor-inducible gene 6 protein	TSG-6	P98066	7130	TNFAIP6
5060-62_3	Programmed cell death 1 ligand 1	B7-H1	Q9NZQ7	29126	CD274
5061-27_3	ICOS ligand	B7-H2	O75144	23308	ICOSLG
5062-60_3	CD226 antigen	CD226	Q15762	10666	CD226
5063-12_2	Natural killer cell receptor 2B4	CD244	Q9BZW8	51744	CD244
5065-8_2	CD83 antigen	CD83	Q01151	9308	CD83
5066-134_3	CMRF35-like molecule 6	CLM6	Q08708	10871	CD300C
5068-54_3	Cytotoxic and regulatory T-cell molecule	CRTAM	O95727	56253	CRTAM
5069-9_3	Complement decay-accelerating factor	DAF	P08174	1604	CD55
5070-76_3	Tumor necrosis factor receptor superfamily member 6B	DcR3	O95407	8771	TNFRSF6B
5076-53_2	Ephrin type-A receptor 10	EPHAA	Q5JZY3	284656	EPHA10
5077-28_3	Ephrin type-B receptor 2	EPHB2	P29323	2048	EPHB2
5078-82_3	Ephrin type-B receptor 6	EphB6	O15197	2051	EPHB6
5080-131_3	Transmembrane glycoprotein NMB	GPNMB	Q14956	10457	GPNMB
5082-51_3	X-linked interleukin-1 receptor accessory protein-like 2	IL-1 sR9	Q9NP60	26280	IL1RAPL2
5084-154_3	Interleukin-17 receptor B	IL-17B R	Q9NRM6	55540	IL17RB
5085-18_3	Interleukin-20 receptor subunit alpha	IL-20 Ra	Q9UHF4	53832	IL20RA
5087-5_3	Interleukin-22 receptor subunit alpha-2	IL-22BP	Q969J5	116379	IL22RA2
5088-175_3	Interleukin-23 receptor	IL-23 R	Q5VWK5	149233	IL23R
5089-11_3	Interleukin-7 receptor subunit alpha	IL-7 Ra	P16871	3575	IL7R
5090-49_2	Leukocyte immunoglobulin-like receptor subfamily B member 1	ILT-2	Q8NHL6	10859	LILRB1
5091-28_3	Leukocyte immunoglobulin-like receptor subfamily B member 2	ILT-4	Q8N423	10288	LILRB2
5092-51_3	Protein jagged-1	JAG1	P78504	182	JAG1
5093-47_3	Protein jagged-2	JAG2	Q9Y219	3714	JAG2
5094-62_3	Junctional adhesion molecule-like	JAML1	Q86YT9	120425	AMICA1
5095-21_3	Killer cell immunoglobulin-like receptor 2DL4	KI2L4	Q99706	3805	KIR2DL4
5096-51_3	Killer cell immunoglobulin-like receptor 3DL2	KI3L2	P43630	3812	KIR3DL2
5097-14_3	Killer cell immunoglobulin-like receptor 3DS1	KI3S1	Q14943	3813	KIR3DS1
5098-79_3	Killer cell lectin-like receptor subfamily F member 1	KLRF1	Q9NZS2	51348	KLRF1
5099-14_3	Lymphocyte activation gene 3 protein	LAG-3	P18627	3902	LAG3
5100-53_3	Lysosome membrane protein 2	LIMP II	Q14108	950	SCARB2
5102-55_3	MHC class I polypeptide-related sequence B	MICB	Q29980	4277	MICB
5103-30_3	Cell surface glycoprotein CD200 receptor 1	MO2R1	Q8TD46	131450	CD200R1
5104-57_3	Natural cytotoxicity triggering receptor 1	NKp46	O76036	9437	NCR1
5105-2_3	Reticulon-4 receptor	Nogo Receptor	Q9BZR6	65078	RTN4R
5106-52_3	Neurogenic locus notch homolog protein 2	NOTC2	Q04721	4853	NOTCH2
5107-7_2	Neurogenic locus notch homolog protein 1	Notch 1	P46531	4851	NOTCH1
5108-72_3	Neurogenic locus notch homolog protein 3	Notch-3	Q9UM47	4854	NOTCH3
5109-24_3	Neuronal cell adhesion molecule	Nr-CAM	Q92823	4897	NRCAM
5110-84_3	Neurexin-1-beta	NRX1B	P58400	9378	NRXN1
5111-15_3	Neurexin-3-beta	NRX3B	Q9HDB5	9369	NRXN3
5112-73_3	OX-2 membrane glycoprotein	OX2G	P41217	4345	CD200
5114-65_3	Prolactin receptor	Prolactin Receptor	P16471	5618	PRLR
5115-31_3	Tumor necrosis factor receptor superfamily member 19L	RELT	Q969Z4	84957	RELT
5116-62_2	Roundabout homolog 2	ROBO2	Q9HCK4	6092	ROBO2
5117-14_3	Roundabout homolog 3	ROBO3	Q96MS0	64221	ROBO3
5121-3_2	Semaphorin-6B	SEM6B	Q9H3T3	10501	SEMA6B
5122-92_2	Semaphorin-6A	Semaphorin-6A	Q9H2E6	57556	SEMA6A
5124-69_3	Intercellular adhesion molecule 5	sICAM-5	Q9UMF0	7087	ICAM5
5125-6_3	Sialic acid-binding Ig-like lectin 14	SIG14	Q08ET2	100049587	SIGLEC14
5128-53_3	SLAM family member 6	SLAF6	Q96DU3	114836	SLAMF6
5129-12_3	Scavenger receptor class F member 1	SREC-I	Q14162	8578	SCARF1
5130-67_3	Scavenger receptor class F member 2	SREC-II	Q96GP6	91179	SCARF2
5131-15_3	Tumor necrosis factor receptor superfamily member 19	TAJ	Q9NS68	55504	TNFRSF19
5132-71_3	Interleukin-27 receptor subunit alpha	TCCR	Q6UWB1	9466	IL27RA
5133-17_3	TGF-beta receptor type-2	TGF-b R II	P37173	7048	TGFBR2
5134-52_2	Hepatitis A virus cellular receptor 2	TIMD3	Q8TDQ0	84868	HAVCR2
5138-50_3	Tumor necrosis factor receptor superfamily member 12A	TWEAKR	Q9NP84	51330	TNFRSF12A
5139-32_3	Netrin receptor UNC5C	UNC5H3	O95185	8633	UNC5C
5140-56_3	Netrin receptor UNC5D	UNC5H4	Q6UXZ4	137970	UNC5D
5178-5_3	High affinity cAMP-specific 3',5'-cyclic phosphodiesterase 7A	PDE7A	Q13946	5150	PDE7A
5183-53_3	AMP Kinase (alpha1beta1gamma1)	AMPK a1b1g1	Q13131 Q9Y478 P54619	5562 5564 5571	PRKAA1 PRKAB1 PRKAG1
5193-51_3	GTPase KRas	K-ras	P01116	3845	KRAS
5196-7_3	Glycylpeptide N-tetradecanoyltransferase 1	NMT1	P30419	4836	NMT1
5201-50_4	High affinity cGMP-specific 3',5'-cyclic phosphodiesterase 9A	PDE9A	O76083	5152	PDE9A
5202-4_3	Peptidyl-prolyl cis-trans isomerase D	PPID	Q08752	5481	PPID
5204-13_3	Proteasome activator complex subunit 3	PSME3	P61289	10197	PSME3
5223-59_3	Glucokinase regulatory protein	GCKR	Q14397	2646	GCKR
5225-50_3	Casein kinase II 2-alpha:2-beta heterotetramer	CK2-A1:B	P68400 P67870	1457 1460	CSNK2A1 CSNK2B
5226-36_3	Casein kinase II 2-alpha':2-beta heterotetramer	CK2-A2:B	P19784 P67870	1459 1460	CSNK2A2 CSNK2B
5227-60_3	[Pyruvate dehydrogenase (acetyl-transferring)] kinase isozyme 1, mitochondrial	PDK1	Q15118	5163	PDK1
5228-25_2	Kinesin-like protein KIF23	KIF23	Q02241	9493	KIF23
5229-90_3	Inosine-5'-monophosphate dehydrogenase 1	IMDH1	P20839	3614	IMPDH1
5230-99_3	3-hydroxy-3-methylglutaryl-coenzyme A reductase	HMGR	P04035	3156	HMGCR
5231-79_3	Proprotein convertase subtilisin/kexin type 9	PCSK9	Q8NBP7	255738	PCSK9
5236-2_3	Nuclear receptor subfamily 1 group D member 1	NR1D1	P20393	9572	NR1D1
5238-26_3	Peptidyl-prolyl cis-trans isomerase E	PPIE	Q9UNP9	10450	PPIE
5242-37_3	Dual specificity mitogen-activated protein kinase kinase 4	MP2K4	P45985	6416	MAP2K4
5244-12_3	Mitogen-activated protein kinase 9	JNK2	P45984	5601	MAPK9
5245-40_5	AMP Kinase (alpha2beta2gamma1)	AMPK a2b2g1	P54646 O43741 P54619	5563 5565 5571	PRKAA2 PRKAB2 PRKAG1
5246-64_3	cGMP-dependent 3',5'-cyclic phosphodiesterase	cGMP-stimulated PDE	O00408	5138	PDE2A
5248-68_2	Peptidyl-prolyl cis-trans isomerase F, mitochondrial	Cyclophilin F	P30405	10105	PPIF
5249-31_3	Serine/threonine-protein kinase 17B	DRAK2	O94768	9262	STK17B
5250-53_3	Inosine-5'-monophosphate dehydrogenase 2	IMDH2	P12268	3615	IMPDH2
5252-33_3	Dual 3',5'-cyclic-AMP and -GMP phosphodiesterase 11A	PDE11	Q9HCR9	50940	PDE11A
5253-1_2	Calcium/calmodulin-dependent 3',5'-cyclic nucleotide phosphodiesterase 1A	PDE1A	P54750	5136	PDE1A
5254-69_3	cGMP-inhibited 3',5'-cyclic phosphodiesterase A	PDE3A	Q14432	5139	PDE3A
5255-22_3	cAMP-specific 3',5'-cyclic phosphodiesterase 4D	PDE4D	Q08499	5144	PDE4D
5256-86_3	cGMP-specific 3',5'-cyclic phosphodiesterase	PDE5A	O76074	8654	PDE5A
5259-2_3	Mitogen-activated protein kinase kinase kinase 7:TGF-beta-activated kinase 1 and MAP3K7-binding protein 1 fusion	TAK1-TAB1	O43318 Q15750	6885 10454	MAP3K7 TAB1
5260-80_3	Non-receptor tyrosine-protein kinase TYK2	TYK2	P29597	7297	TYK2
5261-13_3	Abelson tyrosine-protein kinase 2	ABL2	P42684	27	ABL2
5262-57_3	Breast cancer anti-estrogen resistance protein 3	BCAR3	O75815	8412	BCAR3
5264-65_3	Calreticulin	calreticulin	P27797	811	CALR
5265-12_3	GRB2-related adapter protein 2	GRB2-related adapter protein 2	O75791	9402	GRAP2
5268-49_3	Matrix metalloproteinase-16	MMP-16	P51512	4325	MMP16
5271-5_2	Ras-related C3 botulinum toxin substrate 3	RAC3	P60763	5881	RAC3
5272-55_2	SHC-transforming protein 1	SHC1	P29353	6464	SHC1
5275-28_2	Proto-oncogene vav	VAV	P15498	7409	VAV1
5280-68_5	Mitochondrial glutamate carrier 2	GHC2	Q9H1K4	83733	SLC25A18
5301-7_3	Eotaxin	Eotaxin	P51671	6356	CCL11
5307-12_3	Coagulation factor IXab	Coagulation Factor IXab	P00740	2158	F9
5308-89_2	Neutrophil elastase	Elastase	P08246	1991	ELANE
5312-49_3	Apolipoprotein E (isoform E2)	Apo E2	P02649	348	APOE
5315-22_3	Troponin T, cardiac muscle	Troponin T	P45379	7139	TNNT2
5316-54_3	Prothrombin	Prothrombin	P00734	2147	F2
5328-33_37	Epidermal growth factor receptor variant III	EGFRvIII	P00533		EGFR
5335-73_3	Annexin A6	annexin VI	P08133	309	ANXA6
5337-64_3	T-lymphocyte activation antigen CD86	B7-2	P42081	942	CD86
5339-49_3	Protein S100-A9	calgranulin B	P06702	6280	S100A9
5340-24_3	Caspase-10	Caspase-10	Q92851	843	CASP10
5343-74_3	Carboxypeptidase E	CBPE	P16870	1363	CPE
5345-51_3	Cytoskeleton-associated protein 2	CKAP2	Q8WWK9	26586	CKAP2
5346-24_3	Copine-1	CPNE1	Q99829	8904	CPNE1
5347-59_3	G2/mitotic-specific cyclin-B1	Cyclin B1	P14635	891	CCNB1
5349-69_3	Delta-like protein 1	DLL1	O00548	28514	DLL1
5350-14_2	Glypican-6	GPC6	Q9Y625	10082	GPC6
5351-52_3	Heterogeneous nuclear ribonucleoproteins A2/B1	hnRNP A2/B1	P22626	3181	HNRNPA2B1
5352-11_3	Tumor necrosis factor receptor superfamily member 14	HVEM	Q92956	8764	TNFRSF14
5353-89_2	Interleukin-1 receptor antagonist protein	IL-1Ra	P18510	3557	IL1RN
5354-11_3	Keratin, type I cytoskeletal 18	Keratin 18	P05783	3875	KRT18
5355-69_3	Tumor necrosis factor ligand superfamily member 14	LIGHT	O43557	8740	TNFSF14
5356-2_3	Macrophage migration inhibitory factor	MIF	P14174	4282	MIF
5357-60_3	Neuroligin-4, X-linked	NLGNX	Q8N0W4	57502	NLGN4X
5358-3_3	Osteomodulin	OMD	Q99983	4958	OMD
5359-65_3	Serine/threonine-protein kinase pim-1	PIM1	P11309	5292	PIM1
5360-9_2	RAC-beta serine/threonine-protein kinase	PKB beta	P31751	208	AKT2
5363-51_3	Semaphorin-3E	Semaphorin 3E	O15041	9723	SEMA3E
5364-7_3	Protein SET	SET	Q01105	6418	SET
5383-14_3	Tumor necrosis factor receptor superfamily member 13C	BAFF Receptor	Q96RJ3	115650	TNFRSF13C
5384-67_3	Transcription factor IIIB 90 kDa subunit	BRF-1	Q92994	2972	BRF1
5392-73_2	Tumor necrosis factor receptor superfamily member 6	Fas, soluble	P25445	355	FAS
5400-52_3	Leptin receptor	sLeptin R	P48357	3953	LEPR
5404-53_3	Tumor necrosis factor receptor superfamily member 21	DR6	O75509	27242	TNFRSF21
5410-53_3	Cadherin-15	CAD15	P55291	1013	CDH15
5412-53_3	CD27 antigen	CD27	P26842	939	CD27
5424-55_3	Tumor necrosis factor receptor superfamily member 11A	RANK	Q9Y6Q6	8792	TNFRSF11A
5430-66_3	Tyrosine-protein phosphatase non-receptor type substrate 1	SHPS1	P78324	140885	SIRPA
5437-63_3	Fatty acid-binding protein, heart	FABP	P05413	2170	FABP3
5440-26_3	Troponin I, fast skeletal muscle	Troponin I, skeletal, fast twitch	P48788	7136	TNNI2
5441-67_3	Troponin I, cardiac muscle	Troponin I	P19429	7137	TNNI3
5443-62_2	Atrial natriuretic factor	ANP	P01160	4878	NPPA
5451-1_3	CD166 antigen	ALCAM	Q13740	214	ALCAM
5452-71_3	Asialoglycoprotein receptor 1	ASGR1	P07306	432	ASGR1
5456-59_2	Beta-Ala-His dipeptidase	CNDP1	Q96KN2	84735	CNDP1
5457-5_2	Collectin-12	COLEC12	Q5KU26	81035	COLEC12
5459-33_3	Cystatin-SN	CYTN	P01037	1469	CST1
5460-60_3	ATP-dependent RNA helicase DDX19B	DEAD-box protein 19B	Q9UMR2	11269	DDX19B
5462-62_3	Ficolin-3	Ficolin-3	O75636	8547	FCN3
5463-22_3	Growth arrest-specific protein 1	GAS1	P54826	2619	GAS1
5464-52_3	Growth factor receptor-bound protein 2	GRB2 adapter protein	P62993	2885	GRB2
5465-32_3	Heparan-sulfate 6-O-sulfotransferase 1	H6ST1	O60243	9394	HS6ST1
5467-15_3	Heat shock protein HSP 90-beta	HSP 90b	P08238	3326	HSP90AB1
5468-67_3	Interleukin-17 receptor C	IL-17 RC	Q8NAC3	84818	IL17RC
5470-69_2	Mediator of RNA polymerase II transcription subunit 1	MED-1	Q15648	5469	MED1
5475-10_3	Protein kinase C beta type (splice variant beta-II)	PKC-B-II	P05771	5579	PRKCB
5476-66_3	Protein kinase C gamma type	PKC-G	P05129	5582	PRKCG
5478-50_2	Glutamate carboxypeptidase 2	PSMA	Q04609	2346	FOLH1
5480-49_3	C-C motif chemokine 5	RANTES	P13501	6352	CCL5
5481-16_3	Ras GTPase-activating protein 1	RASA1	P20936	5921	RASA1
5482-61_3	Retinol-binding protein 4	RBP	P02753	5950	RBP4
5483-1_3	Repulsive guidance molecule A	RGMA	Q96B86	56963	RGMA
5484-63_3	40S ribosomal protein S3a	RS3A	P61247	6189	RPS3A
5486-73_3	Intercellular adhesion molecule 2	sICAM-2	P13598	3384	ICAM2
5487-7_3	SLAM family member 7	SLAF7	Q9NQ25	57823	SLAMF7
5488-74_3	Proto-oncogene tyrosine-protein kinase Src	SRCN1	P12931	6714	SRC
5489-18_3	Stress-induced-phosphoprotein 1	Stress-induced-phosphoprotein 1	P31948	10963	STIP1
5490-53_3	Testican-1	Testican-1	Q08629	6695	SPOCK1
5491-12_3	Testican-2	Testican-2	Q92563	9806	SPOCK2
5493-17_3	Serine/threonine-protein kinase WNK3	WNK3	Q9BYP7	65267	WNK3
5494-52_3	Small nuclear ribonucleoprotein F	RUXF	P62306	6636	SNRPF
5508-62_3	Cathepsin D	Cathepsin D	P07339	1509	CTSD
5509-7_3	Epidermal growth factor	EGF	P01133	1950	EGF
5526-53_3	Tumor necrosis factor receptor superfamily member 18	GITR	Q9Y5U5	8784	TNFRSF18
5532-53_3	Fibroblast growth factor receptor 1	bFGF-R	P11362	2260	FGFR1
5534-49_2	Tumor necrosis factor receptor superfamily member 10B	TRAIL R2	O14763	8795	TNFRSF10B
5542-22_2	Neuropilin-1	NRP1	O14786	8829	NRP1
5792-8_2	alpha-Fetoprotein	AFP	P02771	174	AFP
5798-3_3	BH3-interacting domain death agonist	BID	P55957	637	BID
5801-72_3	beta-nerve growth factor	b-NGF	P01138	4803	NGF
5803-24_3	Complement C3d fragment	C3d	P01024	718	C3
5807-77_3	CD70 antigen	CD70	P32970	970	CD70
5810-25_3	Teratocarcinoma-derived growth factor 1	Cripto	P13385	6997	TDGF1
5813-58_3	Erythropoietin	Epo	P01588	2056	EPO
5822-22_3	Glial cell line-derived neurotrophic factor	GDNF	P39905	2668	GDNF
5825-49_3	Interferon gamma receptor 1	IFN-g R1	P15260	3459	IFNGR1
5834-18_3	Interleukin-9	IL-9	P15248	3578	IL9
5837-49_3	Leukemia inhibitory factor receptor	LIF sR	P42702	3977	LIFR
5843-60_3	Histone-lysine N-methyltransferase EHMT2	NG36	Q96KQ7	10919	EHMT2
5846-24_3	Noggin	Noggin	Q13253	9241	NOG
5852-6_3	Protein S100-A12	S100A12	P80511	6283	S100A12
5854-60_3	Microtubule-associated protein tau	tau	P10636	4137	MAPT
5858-6_5	14-3-3 protein zeta/delta	14-3-3 protein zeta/delta	P63104	7534	YWHAZ
5861-78_3	3-hydroxyanthranilate 3,4-dioxygenase	3HAO	P46952	23498	HAAO
5864-10_3	Fructose-bisphosphate aldolase A	aldolase A	P04075	226	ALDOA
5867-60_3	Arginase-1	ARGI1	P05089	383	ARG1
5870-23_2	Bcl2-associated agonist of cell death	BAD	Q92934	572	BAD
5879-51_3	Dynactin subunit 2	Dynactin subunit 2	Q13561	10540	DCTN2
5882-34_2	Elongation factor 1-beta	EF-1-beta	P24534	1933	EEF1B2
5885-55_3	Eukaryotic translation initiation factor 4H	eIF-4H	Q15056	7458	EIF4H
5888-29_3	Eukaryotic translation initiation factor 5A-1	eIF-5A-1	P63241	1984	EIF5A
5897-58_3	Gastrin-releasing peptide	Gastrin-releasing peptide	P07492	2922	GRP
5900-11_2	Histidine triad nucleotide-binding protein 1	HINT1	P49773	3094	HINT1
5903-91_2	Heat shock cognate 71 kDa protein	HSP70 protein 8	P11142	3312	HSPA8
5909-51_3	Nucleoside diphosphate kinase A	Nucleoside diphosphate kinase A	P15531	4830	NME1
5915-58_3	Peroxisomal targeting signal 1 receptor	PEX5	P50542	5830	PEX5
5918-5_3	Proteasome activator complex subunit 1	PSME1	Q06323	5720	PSME1
5921-58_3	Protein S100-A7	S100A7	P31151	6278	S100A7
5927-4_3	WNT1-inducible-signaling pathway protein 3	WISP-3	O95389	8838	WISP3
5934-1_3	Ferritin	Ferritin	P02794 P02792	2495 2512	FTH1 FTL
5936-53_3	Tumor necrosis factor	TNF-a	P01375	7124	TNF
5939-42_3	Tumor necrosis factor ligand superfamily member 12	TWEAK	O43508	8742	TNFSF12
5947-90_3	Thrombopoietin	Tpo	P40225	7066	THPO
5954-62_3	Parathyroid hormone	PTH	P01270	5741	PTH
5957-30_3	Somatostatin-28	Somatostatin-28	P61278	6750	SST
6151-18_3	Dual specificity mitogen-activated protein kinase kinase 3	MP2K3	P46734	5606	MAP2K3
6152-111_3	Cellular tumor antigen p53	p53	P04637	7157	TP53
6641-60_3	PolyUbiquitin K48-linked	PolyUbiquitin K48	P0CG47	7314	UBB
6647-55_3	PolyUbiquitin K63-linked	PolyUbiquitin K63	P0CG48	7316	UBC
6649-51_3	Netrin-1	NET1	O95631	9423	NTN1
6653-58_3	Leukocyte surface antigen CD47	CD47	Q08722	961	CD47
7624-19_3	Ankyrin-2	ANK2	Q01484	287	ANK2
7625-27_3	14-3-3 protein theta	14-3-3 protein theta	P27348	10971	YWHAQ
7628-40_3	Cysteine-rich with EGF-like domain protein 1	CREL1	Q96HD1	78987	CRELD1
7638-30_3	Vesicular integral-membrane protein VIP36	Lectin, mannose-binding 2	Q12907	10960	LMAN2
7640-29_3	Low-density lipoprotein receptor-related protein 1B	LRP1B	Q9NZR2	53353	LRP1B
7648-9_3	Myosin-binding protein C, slow-type	MYPC1	Q00872	4604	MYBPC1
7655-11_3	N-terminal pro-BNP	N-terminal pro-BNP	P16860	4879	NPPB
7660-21_3	Tropomyosin alpha-4 chain	Tropomyosin 4	P67936	7171	TPM4
8446-4_3	Pituitary adenylate cyclase-activating polypeptide 27	PACAP-27	P18509	116	ADCYAP1
8447-11_3	Appetite-regulating hormone	ghrelin	Q9UBU3	51738	GHRL
8450-36_3	Pituitary adenylate cyclase-activating polypeptide 38	PACAP-38	P18509	116	ADCYAP1
8458-111_3	Alpha-synuclein	a-Synuclein	P37840	6622	SNCA
8459-10_3	Bone morphogenetic protein 6	BMP-6	P22004	654	BMP6
8462-18_3	Somatotropin	HGH	P01241	2688	GH1
8463-2_3	Extracellular superoxide dismutase [Cu-Zn]	SOD3	P08294	6649	SOD3
8464-31_3	R-spondin-4	RSPO4	Q2I0M5	343637	RSPO4
8465-52_3	Cathepsin H	Cathepsin H	P09668	1512	CTSH
8467-9_3	Inhibin beta A chain:Inhibin beta B chain heterodimer	Activin AB	P08476 P09529	3624 3625	INHBA INHBB
8468-19_3	Prostate-specific antigen	PSA	P07288	354	KLK3
8469-41_3	Insulin-like growth factor-binding protein 2	IGFBP-2	P18065	3485	IGFBP2
8470-213_3	Ribonuclease H1	RNase H1	O60930	246243	RNASEH1
8474-6_3	Tyrosine-protein kinase transmembrane receptor ROR1	ROR1	Q01973	4919	ROR1
8476-11_3	Chromogranin-A	CgA	P10645	1113	CHGA
8479-4_3	Stromelysin-2	MMP-10	P09238	4319	MMP10
8480-29_3	EGF-containing fibulin-like extracellular matrix protein 1	FBLN3	Q12805	2202	EFEMP1
8484-24_3	Leptin	Leptin	P41159	3952	LEP
8485-7_3	Kelch-like ECH-associated protein 1	KEAP1	Q14145	9817	KEAP1
8488-33_3	Integrin alpha-IIb: beta-3 complex	gpIIbIIIa	P08514 P05106	3674 3690	ITGA2B ITGB3
9168-31_3	C-C motif chemokine 26	Eotaxin-3	Q9Y258	10344	CCL26
9169-14_3	Small ubiquitin-related modifier 3	SUMO3	P55854	6613	SUMO3
9170-24_3	Interleukin-17A	IL-17	Q16552	3605	IL17A
9171-11_3	Cysteine and glycine-rich protein 3	CSRP3	P50461	8048	CSRP3
9172-69_3	Neutrophil collagenase	MMP-8	P22894	4317	MMP8
9173-21_3	Phosphoglucomutase-1	PGM1	P36871	5236	PGM1
9175-48_3	Down syndrome cell adhesion molecule	DSCAM	O60469	1826	DSCAM
9176-3_3	Mucin-1	MUC1	P15941	4582	MUC1
9177-6_3	Protein FAM3B	FAM3B	P58499	54097	FAM3B
9178-30_3	Neuregulin-1	NEUREGULIN-1	Q02297	3084	NRG1
9180-6_3	Interferon gamma receptor 2	INGR2	P38484	3460	IFNGR2
9182-3_3	Low-density lipoprotein receptor-related protein 1, soluble	sLRP1	Q07954	4035	LRP1
9183-7_3	Interferon alpha/beta receptor 1	IFN-a/b R1	P17181	3454	IFNAR1
9185-15_3	Trefoil factor 1	TFF1	P04155	7031	TFF1
9187-2_3	Non-histone chromosomal protein HMG-14	HMGN1	P05114	3150	HMGN1
9188-119_3	C-X-C motif chemokine 9	MIG	Q07325	4283	CXCL9
9190-7_3	CD63 antigen	CD63	P08962	967	CD63
9191-8_3	Trefoil factor 2	Trefoil factor 2	Q03403	7032	TFF2
9196-8_3	Galectin-7	Galectin-7	P47929	3963	LGALS7
9197-4_3	Galectin-9	LEG9	O00182	3965	LGALS9
9199-6_3	Ubiquitin-conjugating enzyme E2 G2	UB2G2	P60604	7327	UBE2G2
9201-13_3	Transgelin-2	Transgelin-2	P37802	8407	TAGLN2
9202-309_3	ATP synthase subunit O, mitochondrial	ATPO	P48047	539	ATP5O
9204-33_3	Pro-opiomelanocortin	Corticotropin-lipotropin	P01189	5443	POMC
9207-60_3	Quinone oxidoreductase-like protein 1	QORL1	O95825	9946	CRYZL1
9211-19_3	Pigment epithelium-derived factor	PEDF	P36955	5176	SERPINF1
9212-22_3	Cathepsin F	CATF	Q9UBX1	8722	CTSF
9213-24_3	Formimidoyltransferase-cyclodeaminase	FTCD	O95954	10841	FTCD
9215-117_3	Ubiquitin carboxyl-terminal hydrolase 25	UBP25	Q9UHP3	29761	USP25
9216-100_3	Plexin-B2	PLXB2	O15031	23654	PLXNB2
