# Supplementary material for: Validation of a Novel Modified Aptamer-Based Array Proteomic Platform in Patients with End-Stage Renal Disease
Source: Diagnostics (Basel). 2018 Oct 8;8(4):71. doi: 10.3390/diagnostics8040071 (PMC6316431; doi:10.3390/diagnostics8040071)
Supplement: Supplementary file 1 [file diagnostics-08-00071-s001.zip › Supplementary Table 2.xlsx]

## Sheet: Sheet2
Supplementary Table 2 Quality control assessment results
Sample number	ExtIdentifier	HybControlNormScale	NormScale.20	RowCheck
1	2540000000000	1.142	0.845	PASS
2	2540000000000	1.14	0.491	PASS
3	2540000000000	1.245	0.807	PASS
4	2540000000000	1.186	0.536	PASS
5	2540000000000	1.096	0.471	PASS
6	2540000000000	1.132	1.041	PASS
7	2540000000000	1.21	1.135	PASS
8	2540000000000	1.156	0.98	PASS
9	2540000000000	1.121	0.845	PASS
10	2540000000000	1.141	0.53	PASS
11	2540000000000	1.183	1.707	PASS
12	2540000000000	1.255	0.791	PASS
13	2540000000000	1.163	0.625	PASS
14	2540000000000	1.164	0.535	PASS
15	2540000000000	1.184	0.602	PASS
16	2540000000000	1.372	1.626	PASS
17	2540000000000	1.095	1.286	PASS
18	2540000000000	1.141	1.221	PASS
19	2540000000000	1.132	1.718	PASS
20	2540000000000	1.148	1.212	PASS
21	2540000000000	1.142	0.834	PASS
22	2540000000000	1.146	1.809	PASS
23	2540000000000	1.184	1.21	PASS
24	2540000000000	1.14	1.84	PASS
25	2540000000000	1.185	1.44	PASS
26	2540000000000	1.098	1.45	PASS
27	2540000000000	1.204	1.285	PASS
28	2540000000000	1.162	1.184	PASS
29	2540000000000	1.196	0.878	PASS
30	2540000000000	1.173	0.761	PASS
31	2540000000000	1.119	0.724	PASS
32	2540000000000	1.205	1.002	PASS
33	2540000000000	1.094	0.97	PASS
34	2540000000000	1.264	0.896	PASS
35	2540000000000	1.121	0.986	PASS
36	2540000000000	1.155	0.836	PASS
37	2540000000000	1.254	0.832	PASS
38	2540000000000	1.148	0.956	PASS
39	2540000000000	1.129	0.975	PASS
40	2540000000000	1.138	1.233	PASS
41	2540000000000	1.184	0.603	PASS
42	2540000000000	1.181	0.815	PASS
43	2540000000000	1.134	1.072	PASS
44	2540000000000	1.164	0.795	PASS
45	2540000000000	1.142	1.765	PASS
46	2540000000000	1.219	0.733	PASS
47	2540000000000	1.148	1.481	PASS
48	2540000000000	1.25	0.797	PASS
49	2540000000000	1.156	2.192	PASS
50	2540000000000	1.158	1.397	PASS
51	2540000000000	1.264	0.865	PASS
52	2540000000000	1.209	0.746	PASS
53	2540000000000	1.193	1.05	PASS
54	2540000000000	1.238	0.887	PASS
55	2540000000000	1.308	1.291	PASS
56	2540000000000	1.204	1.098	PASS
57	2540000000000	1.259	1.458	PASS
58	2540000000000	1.124	1.494	PASS
59	2540000000000	1.303	1.057	PASS
60	2540000000000	1.143	1.707	PASS
61	2540000000000	1.154	0.608	PASS
62	2540000000000	1.121	1.23	PASS
63	2540000000000	1.187	1.053	PASS
64	2540000000000	1.138	1.029	PASS
65	2540000000000	1.146	1.562	PASS
66	2540000000000	1.15	1.549	PASS
67	2540000000000	1.215	1.022	PASS
68	2540000000000	1.192	0.97	PASS
69	2540000000000	1.174	0.701	PASS
70	2540000000000	1.154	1.171	PASS
71	2540000000000	1.185	1.212	PASS
72	2540000000000	1.196	1.512	PASS
73	2540000000000	1.198	0.318	FAIL
74	2540000000000	1.122	0.329	FAIL
75	2540000000000	1.192	0.273	FAIL
76	2540000000000	1.245	3.254	FAIL
77	2540000000000	1.199	0.166	FAIL
78	2540000000000	1.177	3.156	FAIL

## Sheet: Sheet1
Supplementary Table 2 Quality control assessment results
	SampleId	SlideId	HybControlNormScale	RowCheck	NormScale_1	NormScale_40	NormScale_0_005
	1	257711021100	1.052	PASS	1.049	1.193	1.022
	2	257711021100	0.96	PASS	0.97	0.863	0.969
	3	257711021100	0.985	PASS	1.074	1.082	0.928
	4	257711021101	1.052	PASS	1.148	1.198	1.11
	5	257711021101	0.995	PASS	1.027	1.001	0.966
	6	257711021101	0.969	PASS	1.081	1.166	0.986
	7	257711021101	1.038	PASS	1.016	1.058	1.034
	8	257711021101	1.019	PASS	0.985	0.99	0.928
	9	257711021101	0.992	PASS	1.056	1.029	1.071
	10	257711021121	1.037	PASS	1.049	1.151	1.245
	11	257711021121	0.955	PASS	0.908	0.704	0.977
	12	257711021121	1.001	PASS	0.99	1.011	0.956
	13	257711021121	1.005	PASS	1.095	1.064	1.092
	14	257711021121	1.016	PASS	0.969	0.951	0.959
	15	257711021121	1.015	PASS	0.908	0.93	0.975
	16	257711021122	1.005	PASS	0.979	0.962	0.929
	17	257711021122	0.989	PASS	0.997	1.013	1.072
	18	257711021122	0.965	PASS	0.989	0.859	0.965
	19	257711021122	0.967	PASS	1.071	1.211	1.035
	20	257711021122	0.947	PASS	0.853	0.929	0.988
	21	257711021122	0.959	PASS	0.938	0.805	1.006
